# Supplementary material for: Data-driven analysis of biomedical literature suggests broad-spectrum benefits of culinary herbs and spices
Source: PLoS One. 2018 May 29;13(5):e0198030. doi: 10.1371/journal.pone.0198030 (PMC5973616; doi:10.1371/journal.pone.0198030)
Supplement: S1 Dataset — (XLSX) [file pone.0198030.s007.xlsx]

## Sheet: all-associations
	PMID	NCBI Taxonomy ID	Scientific Name	Disease MeSH ID	Disease MeSH Heading	Association
0	17362507	1170222	Abelmoschus moschatus	D010146	Pain	Positive
1	17362507	1170222	Abelmoschus moschatus	D007247	Infertility, Female	Positive
2	16647233	13329	Achillea millefolium	D006470	Hemorrhage	Positive
3	20857434	13329	Achillea millefolium	D002318	Cardiovascular Diseases	Positive
4	16303291	13329	Achillea millefolium	D020065	Hepatopulmonary Syndrome	Positive
5	11526527	13329	Achillea millefolium	D001249	Asthma	Negative
6	11526527	13329	Achillea millefolium	D014581	Urticaria	Negative
7	16303291	13329	Achillea millefolium	D005767	Gastrointestinal Diseases	Positive
8	16647233	13329	Achillea millefolium	D005767	Gastrointestinal Diseases	Positive
9	19248657	13329	Achillea millefolium	D014456	Ulcer	Positive
10	20857434	13329	Achillea millefolium	D001249	Asthma	Positive
11	14745991	13329	Achillea millefolium	D003967	Diarrhea	Positive
12	14745991	13329	Achillea millefolium	D007022	Hypotension	Positive
13	1815484	13329	Achillea millefolium	D003872	Dermatitis	Negative
14	22155391	13329	Achillea millefolium	D005767	Gastrointestinal Diseases	Positive
15	19248657	13329	Achillea millefolium	D016773	Leishmaniasis, Cutaneous	Positive
16	16647233	13329	Achillea millefolium	D010146	Pain	Positive
17	16647233	13329	Achillea millefolium	D007249	Inflammation	Positive
18	20857434	13329	Achillea millefolium	D006973	Hypertension	Positive
19	28027682	13329	Achillea millefolium	D004487	Edema	Positive
20	27083352	13329	Achillea millefolium	D007249	Inflammation	Positive
21	25699281	13329	Achillea millefolium	D013280	Stomatitis	Positive
22	28163113	13329	Achillea millefolium	D001523	Mental Disorders	Positive
23	25333619	13329	Achillea millefolium	D005393	Fish Diseases	Positive
24	28618131	13329	Achillea millefolium	D005767	Gastrointestinal Diseases	Positive
25	22155391	13329	Achillea millefolium	D007319	Sleep Initiation and Maintenance Disorders	Positive
26	22155391	13329	Achillea millefolium	D001008	Anxiety Disorders	Positive
27	1815484	13329	Achillea millefolium	D003877	Dermatitis, Contact	Negative
28	22155391	13329	Achillea millefolium	D007249	Inflammation	Positive
29	28618131	13329	Achillea millefolium	D001523	Mental Disorders	Positive
30	28618131	13329	Achillea millefolium	D007249	Inflammation	Positive
31	20420892	13329	Achillea millefolium	D005767	Gastrointestinal Diseases	Positive
32	20420892	13329	Achillea millefolium	D007249	Inflammation	Positive
33	22665738	13329	Achillea millefolium	D007249	Inflammation	Positive
34	27400878	1765291	Aframomum corrorima	D011023	Pneumonia, Staphylococcal	Positive
35	27339176	199616	Aframomum daniellii	D006937	Hypercholesterolemia	Positive
36	28684709	199616	Aframomum daniellii	D001523	Mental Disorders	Positive
37	28684709	199616	Aframomum daniellii	D010272	Parasitic Diseases	Positive
38	20234759	199616	Aframomum daniellii	D015430	Weight Gain	Positive
39	27339176	199616	Aframomum daniellii	D006973	Hypertension	Positive
40	27403576	637930	Aframomum melegueta	D008569	Memory Disorders	Positive
41	28684709	637930	Aframomum melegueta	D010272	Parasitic Diseases	Positive
42	24045175	637930	Aframomum melegueta	D006331	Heart Diseases	Positive
43	28684709	637930	Aframomum melegueta	D001523	Mental Disorders	Positive
44	22447631	637930	Aframomum melegueta	D010190	Pancreatic Neoplasms	Positive
45	19883745	637930	Aframomum melegueta	D003920	Diabetes Mellitus	Positive
46	24045175	637930	Aframomum melegueta	D011470	Prostatic Hyperplasia	Positive
47	27339176	637930	Aframomum melegueta	D006973	Hypertension	Positive
48	27339176	637930	Aframomum melegueta	D006937	Hypercholesterolemia	Positive
49	19883745	637930	Aframomum melegueta	D056486	Chemical and Drug Induced Liver Injury	Positive
50	22473633	543564	Alkanna tinctoria	D015179	Colorectal Neoplasms	Positive
51	21790498	543564	Alkanna tinctoria	D004487	Edema	Positive
52	22086673	543564	Alkanna tinctoria	D007249	Inflammation	Positive
53	22086673	543564	Alkanna tinctoria	D001172	Arthritis, Rheumatoid	Positive
54	23468310	543564	Alkanna tinctoria	D011023	Pneumonia, Staphylococcal	Positive
55	26474757	35875	Allium fistulosum	D006949	Hyperlipidemias	Positive
56	26474757	35875	Allium fistulosum	D009765	Obesity	Positive
57	10613763	35875	Allium fistulosum	D002318	Cardiovascular Diseases	Positive
58	21286406	35875	Allium fistulosum	D006943	Hyperglycemia	Positive
59	21286406	35875	Allium fistulosum	D003920	Diabetes Mellitus	Positive
60	11261587	35875	Allium fistulosum	D002318	Cardiovascular Diseases	Positive
61	10218719	35875	Allium fistulosum	D002318	Cardiovascular Diseases	Positive
62	20139615	35875	Allium fistulosum	D006949	Hyperlipidemias	Positive
63	26410334	4682	Allium sativum	D063646	Carcinogenesis	Positive
64	10975959	4682	Allium sativum	D006937	Hypercholesterolemia	Positive
65	1473259	4682	Allium sativum	D063646	Carcinogenesis	Positive
66	24271174	4682	Allium sativum	D016470	Bacteremia	Positive
67	24271174	4682	Allium sativum	D009336	Necrosis	Positive
68	10997530	4682	Allium sativum	D003920	Diabetes Mellitus	Positive
69	12470597	4682	Allium sativum	D063646	Carcinogenesis	Positive
70	10522154	4682	Allium sativum	D003920	Diabetes Mellitus	Positive
71	20591093	4682	Allium sativum	D008659	Metabolic Diseases	Positive
72	19197985	4682	Allium sativum	D015179	Colorectal Neoplasms	Positive
73	20594781	4682	Allium sativum	D006973	Hypertension	Positive
74	24271174	4682	Allium sativum	D008577	Meningeal Neoplasms	Positive
75	24517015	4682	Allium sativum	D004751	Enteritis	Positive
76	1488416	4682	Allium sativum	D012878	Skin Neoplasms	Positive
77	3290502	4682	Allium sativum	D007153	Immunologic Deficiency Syndromes	Positive
78	24497119	4682	Allium sativum	D001791	Blood Platelet Disorders	Positive
79	22525868	4682	Allium sativum	D063646	Carcinogenesis	Positive
80	12489988	4682	Allium sativum	D013274	Stomach Neoplasms	Positive
81	26423732	4682	Allium sativum	D002318	Cardiovascular Diseases	Positive
82	12437995	4682	Allium sativum	D001168	Arthritis	Positive
83	22546170	4682	Allium sativum	D001791	Blood Platelet Disorders	Positive
84	16221526	4682	Allium sativum	D001791	Blood Platelet Disorders	Positive
85	20060872	4682	Allium sativum	D066126	Cardiotoxicity	Positive
86	12450136	4682	Allium sativum	D063646	Carcinogenesis	Positive
87	26440842	4682	Allium sativum	D005234	Fatty Liver	Positive
88	21126235	4682	Allium sativum	D017202	Myocardial Ischemia	Positive
89	19174616	4682	Allium sativum	D001791	Blood Platelet Disorders	Positive
90	20072634	4682	Allium sativum	D002386	Cataract	Positive
91	22005276	4682	Allium sativum	D011471	Prostatic Neoplasms	Positive
92	19174616	4682	Allium sativum	D002318	Cardiovascular Diseases	Positive
93	12437995	4682	Allium sativum	D002386	Cataract	Positive
94	18673129	4682	Allium sativum	D009349	Nematode Infections	Positive
95	16779662	4682	Allium sativum	D003920	Diabetes Mellitus	Positive
96	11033412	4682	Allium sativum	D007674	Kidney Diseases	Positive
97	25035540	4682	Allium sativum	D014376	Tuberculosis	Positive
98	26919281	4682	Allium sativum	D009369	Neoplasms	Positive
99	26919281	4682	Allium sativum	D063646	Carcinogenesis	Positive
100	11025160	4682	Allium sativum	D011469	Prostatic Diseases	Positive
101	11010950	4682	Allium sativum	D015179	Colorectal Neoplasms	Positive
102	9168609	4682	Allium sativum	D001791	Blood Platelet Disorders	Positive
103	1956960	4682	Allium sativum	D001791	Blood Platelet Disorders	Positive
104	26739249	4682	Allium sativum	D050197	Atherosclerosis	Positive
105	22552443	4682	Allium sativum	D063646	Carcinogenesis	Positive
106	27761418	4682	Allium sativum	D007239	Infection	Positive
107	27767723	4682	Allium sativum	D006973	Hypertension	Positive
108	27791747	4682	Allium sativum	D009369	Neoplasms	Positive
109	1943161	4682	Allium sativum	D007022	Hypotension	Positive
110	16688838	4682	Allium sativum	D020065	Hepatopulmonary Syndrome	Positive
111	27766480	4682	Allium sativum	D002318	Cardiovascular Diseases	Positive
112	10571664	4682	Allium sativum	D063646	Carcinogenesis	Positive
113	10569799	4682	Allium sativum	D002277	Carcinoma	Positive
114	22459005	4682	Allium sativum	D050171	Dyslipidemias	Positive
115	22459005	4682	Allium sativum	D006943	Hyperglycemia	Positive
116	10562920	4682	Allium sativum	D001480	Basal Ganglia Diseases	Positive
117	8717417	4682	Allium sativum	D007238	Infarction	Positive
118	8717417	4682	Allium sativum	D001145	Arrhythmias, Cardiac	Positive
119	8717417	4682	Allium sativum	D007511	Ischemia	Positive
120	9737423	4682	Allium sativum	D000230	Adenocarcinoma	Positive
121	9737423	4682	Allium sativum	D003110	Colonic Neoplasms	Positive
122	8717417	4682	Allium sativum	D050197	Atherosclerosis	Positive
123	3310019	4682	Allium sativum	D002318	Cardiovascular Diseases	Positive
124	3310019	4682	Allium sativum	D001791	Blood Platelet Disorders	Positive
125	1506036	4682	Allium sativum	D003920	Diabetes Mellitus	Positive
126	24456964	4682	Allium sativum	D003872	Dermatitis	Negative
127	14763820	4682	Allium sativum	D013274	Stomach Neoplasms	Positive
128	25940980	4682	Allium sativum	D002318	Cardiovascular Diseases	Positive
129	14763820	4682	Allium sativum	D014456	Ulcer	Positive
130	14750208	4682	Allium sativum	D014456	Ulcer	Positive
131	20153000	4682	Allium sativum	D042882	Gallstones	Positive
132	20148706	4682	Allium sativum	D008545	Melanoma	Positive
133	28428086	4682	Allium sativum	D050171	Dyslipidemias	Positive
134	20135888	4682	Allium sativum	D001927	Brain Diseases	Positive
135	20135888	4682	Allium sativum	D006331	Heart Diseases	Positive
136	28680385	4682	Allium sativum	D063646	Carcinogenesis	Positive
137	28703846	4682	Allium sativum	D020258	Neurotoxicity Syndromes	Positive
138	20126995	4682	Allium sativum	D063646	Carcinogenesis	Positive
139	1855874	4682	Allium sativum	D063646	Carcinogenesis	Positive
140	1869301	4682	Allium sativum	D050197	Atherosclerosis	Positive
141	9084912	4682	Allium sativum	D064419	Chemically-Induced Disorders	Positive
142	12890544	4682	Allium sativum	D003920	Diabetes Mellitus	Positive
143	12907130	4682	Allium sativum	D006973	Hypertension	Positive
144	16274720	4682	Allium sativum	D007410	Intestinal Diseases	Positive
145	16274720	4682	Allium sativum	D007249	Inflammation	Positive
146	14750208	4682	Allium sativum	D013272	Stomach Diseases	Positive
147	27766480	4682	Allium sativum	D001791	Blood Platelet Disorders	Positive
148	25940980	4682	Allium sativum	D013927	Thrombosis	Positive
149	26978396	4682	Allium sativum	D006528	Carcinoma, Hepatocellular	Positive
150	16690190	4682	Allium sativum	D003920	Diabetes Mellitus	Positive
151	26968224	4682	Allium sativum	D001523	Mental Disorders	Positive
152	26968224	4682	Allium sativum	D003920	Diabetes Mellitus	Positive
153	20352147	4682	Allium sativum	D000860	Hypoxia	Positive
154	16690190	4682	Allium sativum	D011507	Proteinuria	Positive
155	22040984	4682	Allium sativum	D001791	Blood Platelet Disorders	Positive
156	25062976	4682	Allium sativum	D056486	Chemical and Drug Induced Liver Injury	Positive
157	16719529	4682	Allium sativum	D050197	Atherosclerosis	Positive
158	20120123	4682	Allium sativum	D001161	Arteriosclerosis	Positive
159	22484451	4682	Allium sativum	D009203	Myocardial Infarction	Positive
160	20108330	4682	Allium sativum	D006331	Heart Diseases	Positive
161	25050258	4682	Allium sativum	D006943	Hyperglycemia	Positive
162	25050258	4682	Allium sativum	D003920	Diabetes Mellitus	Positive
163	24487688	4682	Allium sativum	D001943	Breast Neoplasms	Positive
164	27129776	4682	Allium sativum	D001943	Breast Neoplasms	Positive
165	12437995	4682	Allium sativum	D013927	Thrombosis	Positive
166	26943616	4682	Allium sativum	D008171	Lung Diseases	Positive
167	16688838	4682	Allium sativum	D004417	Dyspnea	Positive
168	9121944	4682	Allium sativum	D063646	Carcinogenesis	Positive
169	23163853	4682	Allium sativum	D001943	Breast Neoplasms	Positive
170	21166677	4682	Allium sativum	D000544	Alzheimer Disease	Positive
171	21166677	4682	Allium sativum	D004194	Disease	Positive
172	25138625	4682	Allium sativum	D006261	Headache	Positive
173	25138625	4682	Allium sativum	D001523	Mental Disorders	Positive
174	17309382	4682	Allium sativum	D006949	Hyperlipidemias	Positive
175	27937047	4682	Allium sativum	D003920	Diabetes Mellitus	Positive
176	15373848	4682	Allium sativum	D003877	Dermatitis, Contact	Negative
177	15373848	4682	Allium sativum	D003872	Dermatitis	Negative
178	27937047	4682	Allium sativum	D003925	Diabetic Angiopathies	Positive
179	1891620	4682	Allium sativum	D007319	Sleep Initiation and Maintenance Disorders	Positive
180	1891620	4682	Allium sativum	D005076	Exanthema	Positive
181	9700088	4682	Allium sativum	D006976	Hypertension, Pulmonary	Positive
182	9700088	4682	Allium sativum	D008171	Lung Diseases	Positive
183	9121937	4682	Allium sativum	D013274	Stomach Neoplasms	Positive
184	12939668	4682	Allium sativum	D014456	Ulcer	Positive
185	12437995	4682	Allium sativum	D001791	Blood Platelet Disorders	Positive
186	11925476	4682	Allium sativum	D063646	Carcinogenesis	Positive
187	11491574	4682	Allium sativum	D004194	Disease	Positive
188	17158412	4682	Allium sativum	D002318	Cardiovascular Diseases	Positive
189	2128117	4682	Allium sativum	D010212	Papilloma	Positive
190	2128117	4682	Allium sativum	D004482	Ectromelia, Infectious	Positive
191	2128118	4682	Allium sativum	D063646	Carcinogenesis	Positive
192	2128118	4682	Allium sativum	D009062	Mouth Neoplasms	Positive
193	7557803	4682	Allium sativum	D006973	Hypertension	Positive
194	15203378	4682	Allium sativum	D063646	Carcinogenesis	Positive
195	15203378	4682	Allium sativum	D009369	Neoplasms	Positive
196	11405277	4682	Allium sativum	D012909	Snake Bites	Positive
197	7557803	4682	Allium sativum	D006949	Hyperlipidemias	Positive
198	7557803	4682	Allium sativum	D001791	Blood Platelet Disorders	Positive
199	9361372	4682	Allium sativum	D001791	Blood Platelet Disorders	Positive
200	9389135	4682	Allium sativum	C537936	Fitz-Hugh-Curtis syndrome [Supplementary Concept]	Positive
201	11194578	4682	Allium sativum	D042882	Gallstones	Positive
202	11212275	4682	Allium sativum	D015179	Colorectal Neoplasms	Positive
203	2128117	4682	Allium sativum	D063646	Carcinogenesis	Positive
204	26609039	4682	Allium sativum	D042882	Gallstones	Positive
205	12756587	4682	Allium sativum	D002318	Cardiovascular Diseases	Positive
206	18065596	4682	Allium sativum	D015179	Colorectal Neoplasms	Positive
207	26830333	4682	Allium sativum	D000860	Hypoxia	Positive
208	26830333	4682	Allium sativum	D009369	Neoplasms	Positive
209	26830333	4682	Allium sativum	D002545	Brain Ischemia	Positive
210	16926510	4682	Allium sativum	D020521	Stroke	Positive
211	16926510	4682	Allium sativum	D006973	Hypertension	Positive
212	21959822	4682	Allium sativum	D006949	Hyperlipidemias	Positive
213	24930248	4682	Allium sativum	D003048	Coccidiosis	Positive
214	15012909	4682	Allium sativum	D009202	Cardiomyopathies	Positive
215	24930248	4682	Allium sativum	D007239	Infection	Positive
216	21959822	4682	Allium sativum	D003920	Diabetes Mellitus	Positive
217	24711843	4682	Allium sativum	D056486	Chemical and Drug Induced Liver Injury	Positive
218	20016716	4682	Allium sativum	D003925	Diabetic Angiopathies	Positive
219	18095578	4682	Allium sativum	D013274	Stomach Neoplasms	Positive
220	21033626	4682	Allium sativum	D002114	Calcinosis	Positive
221	21033626	4682	Allium sativum	D001791	Blood Platelet Disorders	Positive
222	21033626	4682	Allium sativum	D002318	Cardiovascular Diseases	Positive
223	18844255	4682	Allium sativum	D001791	Blood Platelet Disorders	Positive
224	10435479	4682	Allium sativum	D001249	Asthma	Negative
225	10435479	4682	Allium sativum	D003877	Dermatitis, Contact	Negative
226	16965246	4682	Allium sativum	D011471	Prostatic Neoplasms	Positive
227	11239502	4682	Allium sativum	D006471	Gastrointestinal Hemorrhage	Positive
228	23883334	4682	Allium sativum	D003872	Dermatitis	Negative
229	21916706	4682	Allium sativum	D015179	Colorectal Neoplasms	Positive
230	20834086	4682	Allium sativum	D007896	Leishmaniasis	Positive
231	20836552	4682	Allium sativum	D003920	Diabetes Mellitus	Positive
232	20836552	4682	Allium sativum	D009202	Cardiomyopathies	Positive
233	20836552	4682	Allium sativum	D006331	Heart Diseases	Positive
234	11239502	4682	Allium sativum	D005770	Gastrointestinal Neoplasms	Positive
235	16142693	4682	Allium sativum	D014627	Vaginitis	Positive
236	16142693	4682	Allium sativum	D007046	Hysteria	Positive
237	16142693	4682	Allium sativum	D006973	Hypertension	Positive
238	16142693	4682	Allium sativum	D004433	Earache	Positive
239	22811929	4682	Allium sativum	D050171	Dyslipidemias	Positive
240	22817136	4682	Allium sativum	D003872	Dermatitis	Negative
241	22817136	4682	Allium sativum	D006255	Rhinitis, Allergic, Seasonal	Negative
242	22817136	4682	Allium sativum	D001249	Asthma	Negative
243	16142693	4682	Allium sativum	D003967	Diarrhea	Positive
244	23923607	4682	Allium sativum	D003920	Diabetes Mellitus	Positive
245	11238818	4682	Allium sativum	D063646	Carcinogenesis	Positive
246	11238811	4682	Allium sativum	D015179	Colorectal Neoplasms	Positive
247	8608811	4682	Allium sativum	D003920	Diabetes Mellitus	Positive
248	8603370	4682	Allium sativum	D063646	Carcinogenesis	Positive
249	24716132	4682	Allium sativum	D009181	Mycoses	Positive
250	24716132	4682	Allium sativum	D015179	Colorectal Neoplasms	Positive
251	24717526	4682	Allium sativum	D016773	Leishmaniasis, Cutaneous	Positive
252	24719626	4682	Allium sativum	D003920	Diabetes Mellitus	Positive
253	24725925	4682	Allium sativum	C565054	Myeloproliferative Disorder, Chronic, with Eosinophilia [Supplementary Concept]	Positive
254	11238818	4682	Allium sativum	D001749	Urinary Bladder Neoplasms	Positive
255	24725925	4682	Allium sativum	D056486	Chemical and Drug Induced Liver Injury	Positive
256	3180095	4682	Allium sativum	D002471	Cell Transformation, Neoplastic	Positive
257	27734935	4682	Allium sativum	D007249	Inflammation	Positive
258	11229829	4682	Allium sativum	D003327	Coronary Disease	Positive
259	12771557	4682	Allium sativum	D063646	Carcinogenesis	Positive
260	11238804	4682	Allium sativum	D006937	Hypercholesterolemia	Positive
261	11238804	4682	Allium sativum	D050197	Atherosclerosis	Positive
262	11238811	4682	Allium sativum	D001943	Breast Neoplasms	Positive
263	8582091	4682	Allium sativum	D001791	Blood Platelet Disorders	Positive
264	23923607	4682	Allium sativum	D005921	Glomerulonephritis	Positive
265	9355906	4682	Allium sativum	D002318	Cardiovascular Diseases	Positive
266	2110862	4682	Allium sativum	D015431	Weight Loss	Positive
267	19120662	4682	Allium sativum	D052016	Mucositis	Positive
268	20641079	4682	Allium sativum	D002318	Cardiovascular Diseases	Positive
269	28683396	4682	Allium sativum	D006461	Hemolysis	Positive
270	17213677	4682	Allium sativum	D002318	Cardiovascular Diseases	Positive
271	17213677	4682	Allium sativum	D013927	Thrombosis	Positive
272	26023549	4682	Allium sativum	D050171	Dyslipidemias	Positive
273	26023549	4682	Allium sativum	D003920	Diabetes Mellitus	Positive
274	20635693	4682	Allium sativum	D056486	Chemical and Drug Induced Liver Injury	Positive
275	20661709	4682	Allium sativum	D005234	Fatty Liver	Positive
276	27790139	4682	Allium sativum	D003920	Diabetes Mellitus	Positive
277	24575255	4682	Allium sativum	D001791	Blood Platelet Disorders	Positive
278	24579375	4682	Allium sativum	D008569	Memory Disorders	Positive
279	26468015	4682	Allium sativum	D002471	Cell Transformation, Neoplastic	Positive
280	10089260	4682	Allium sativum	D006937	Hypercholesterolemia	Positive
281	2025885	4682	Allium sativum	D013274	Stomach Neoplasms	Positive
282	9247357	4682	Allium sativum	D050197	Atherosclerosis	Positive
283	27790139	4682	Allium sativum	D056486	Chemical and Drug Induced Liver Injury	Positive
284	28642133	4682	Allium sativum	D009369	Neoplasms	Positive
285	11055549	4682	Allium sativum	D011507	Proteinuria	Positive
286	11055549	4682	Allium sativum	D006949	Hyperlipidemias	Positive
287	11480676	4682	Allium sativum	D009369	Neoplasms	Positive
288	9641475	4682	Allium sativum	D001791	Blood Platelet Disorders	Positive
289	8640910	4682	Allium sativum	D063646	Carcinogenesis	Positive
290	24287800	4682	Allium sativum	D020258	Neurotoxicity Syndromes	Positive
291	28303169	4682	Allium sativum	D008107	Liver Diseases	Positive
292	28303169	4682	Allium sativum	D005355	Fibrosis	Positive
293	3798421	4682	Allium sativum	D001791	Blood Platelet Disorders	Positive
294	11055549	4682	Allium sativum	D007674	Kidney Diseases	Positive
295	24989289	4682	Allium sativum	D002318	Cardiovascular Diseases	Positive
296	3802049	4682	Allium sativum	D012878	Skin Neoplasms	Positive
297	23070087	4682	Allium sativum	D000740	Anemia	Negative
298	11050588	4682	Allium sativum	D014008	Tinea Pedis	Positive
299	23064375	4682	Allium sativum	D008545	Melanoma	Positive
300	11053504	4682	Allium sativum	D002318	Cardiovascular Diseases	Positive
301	11053504	4682	Allium sativum	D001791	Blood Platelet Disorders	Positive
302	11055549	4682	Allium sativum	D015228	Hypertriglyceridemia	Positive
303	24989289	4682	Allium sativum	D001791	Blood Platelet Disorders	Positive
304	12437995	4682	Allium sativum	D002318	Cardiovascular Diseases	Positive
305	9250120	4682	Allium sativum	D011471	Prostatic Neoplasms	Positive
306	23944745	4682	Allium sativum	D001145	Arrhythmias, Cardiac	Positive
307	2071264	4682	Allium sativum	D002318	Cardiovascular Diseases	Positive
308	15260118	4682	Allium sativum	D001919	Bradycardia	Negative
309	2076638	4682	Allium sativum	D013274	Stomach Neoplasms	Positive
310	16910057	4682	Allium sativum	D056486	Chemical and Drug Induced Liver Injury	Positive
311	18800351	4682	Allium sativum	D063646	Carcinogenesis	Positive
312	18800910	4682	Allium sativum	D007674	Kidney Diseases	Positive
313	22713542	4682	Allium sativum	D002318	Cardiovascular Diseases	Positive
314	2071264	4682	Allium sativum	D050197	Atherosclerosis	Positive
315	24664286	4682	Allium sativum	D011471	Prostatic Neoplasms	Positive
316	24681077	4682	Allium sativum	D015179	Colorectal Neoplasms	Positive
317	26555611	4682	Allium sativum	D013274	Stomach Neoplasms	Positive
318	25841493	4682	Allium sativum	D015179	Colorectal Neoplasms	Positive
319	26585821	4682	Allium sativum	D014652	Vascular Diseases	Positive
320	25839871	4682	Allium sativum	D001791	Blood Platelet Disorders	Positive
321	25837272	4682	Allium sativum	D006973	Hypertension	Positive
322	2110862	4682	Allium sativum	D063646	Carcinogenesis	Positive
323	24664286	4682	Allium sativum	D003920	Diabetes Mellitus	Positive
324	22644380	4682	Allium sativum	D003920	Diabetes Mellitus	Positive
325	1423843	4682	Allium sativum	D015674	Mammary Neoplasms, Animal	Positive
326	18787467	4682	Allium sativum	D005234	Fatty Liver	Positive
327	21982401	4682	Allium sativum	D003920	Diabetes Mellitus	Positive
328	26507778	4682	Allium sativum	D056486	Chemical and Drug Induced Liver Injury	Positive
329	27590611	4682	Allium sativum	D003920	Diabetes Mellitus	Positive
330	27590611	4682	Allium sativum	D028361	Mitochondrial Diseases	Positive
331	20030729	4682	Allium sativum	D020314	Central Nervous System Fungal Infections	Positive
332	28543032	4682	Allium sativum	D005767	Gastrointestinal Diseases	Positive
333	28543822	4682	Allium sativum	D056486	Chemical and Drug Induced Liver Injury	Negative
334	20728494	4682	Allium sativum	D000014	Abnormalities, Drug-Induced	Positive
335	9263259	4682	Allium sativum	D050197	Atherosclerosis	Positive
336	9263259	4682	Allium sativum	D006973	Hypertension	Positive
337	9263259	4682	Allium sativum	D003920	Diabetes Mellitus	Positive
338	9263259	4682	Allium sativum	D013927	Thrombosis	Positive
339	9276889	4682	Allium sativum	D001943	Breast Neoplasms	Positive
340	18769748	4682	Allium sativum	D025861	Blood Coagulation Disorders, Inherited	Positive
341	18769748	4682	Allium sativum	D001791	Blood Platelet Disorders	Positive
342	18780948	4682	Allium sativum	D007249	Inflammation	Positive
343	9263259	4682	Allium sativum	D006949	Hyperlipidemias	Positive
344	11049697	4682	Allium sativum	D013927	Thrombosis	Positive
345	8931120	4682	Allium sativum	D002318	Cardiovascular Diseases	Positive
346	17370439	4682	Allium sativum	D008288	Malaria	Positive
347	3112823	4682	Allium sativum	D063646	Carcinogenesis	Positive
348	8491218	4682	Allium sativum	D009422	Nervous System Diseases	Positive
349	8508009	4682	Allium sativum	D058729	Peripheral Arterial Disease	Positive
350	8508009	4682	Allium sativum	D001791	Blood Platelet Disorders	Positive
351	12212239	4682	Allium sativum	D063646	Carcinogenesis	Positive
352	20229525	4682	Allium sativum	D050197	Atherosclerosis	Positive
353	23843707	4682	Allium sativum	D006470	Hemorrhage	Negative
354	8900018	4682	Allium sativum	D001791	Blood Platelet Disorders	Positive
355	10737231	4682	Allium sativum	D005517	Foodborne Diseases	Positive
356	23843707	4682	Allium sativum	D019106	Postoperative Hemorrhage	Negative
357	18025602	4682	Allium sativum	D009369	Neoplasms	Positive
358	18028365	4682	Allium sativum	D005767	Gastrointestinal Diseases	Positive
359	16397848	4682	Allium sativum	D007674	Kidney Diseases	Positive
360	21902562	4682	Allium sativum	D009369	Neoplasms	Positive
361	23847719	4682	Allium sativum	D009369	Neoplasms	Positive
362	23814530	4682	Allium sativum	D009369	Neoplasms	Positive
363	22271764	4682	Allium sativum	D013274	Stomach Neoplasms	Positive
364	22271764	4682	Allium sativum	D011230	Precancerous Conditions	Positive
365	24142245	4682	Allium sativum	D006331	Heart Diseases	Positive
366	17918162	4682	Allium sativum	D025861	Blood Coagulation Disorders, Inherited	Negative
367	19850653	4682	Allium sativum	D009369	Neoplasms	Positive
368	19850653	4682	Allium sativum	D064420	Drug-Related Side Effects and Adverse Reactions	Positive
369	21792365	4682	Allium sativum	D006973	Hypertension	Positive
370	21792365	4682	Allium sativum	D009202	Cardiomyopathies	Positive
371	26125278	4682	Allium sativum	D006943	Hyperglycemia	Positive
372	21794123	4682	Allium sativum	D003920	Diabetes Mellitus	Positive
373	16395514	4682	Allium sativum	D000544	Alzheimer Disease	Positive
374	21794123	4682	Allium sativum	D008659	Metabolic Diseases	Positive
375	23754639	4682	Allium sativum	D005909	Glioblastoma	Positive
376	25683299	4682	Allium sativum	D004194	Disease	Positive
377	25683299	4682	Allium sativum	D009369	Neoplasms	Positive
378	25904316	4682	Allium sativum	D009369	Neoplasms	Positive
379	8169881	4682	Allium sativum	D006937	Hypercholesterolemia	Positive
380	25945653	4682	Allium sativum	D015179	Colorectal Neoplasms	Positive
381	10319916	4682	Allium sativum	D001791	Blood Platelet Disorders	Positive
382	23754639	4682	Allium sativum	D009369	Neoplasms	Positive
383	17918162	4682	Allium sativum	D017454	Dermatitis, Photoallergic	Negative
384	25810378	4682	Allium sativum	D064420	Drug-Related Side Effects and Adverse Reactions	Positive
385	16169930	4682	Allium sativum	D011471	Prostatic Neoplasms	Positive
386	26036599	4682	Allium sativum	D003920	Diabetes Mellitus	Positive
387	18097607	4682	Allium sativum	D009369	Neoplasms	Positive
388	23948592	4682	Allium sativum	D009369	Neoplasms	Positive
389	23948592	4682	Allium sativum	D063646	Carcinogenesis	Positive
390	23960721	4682	Allium sativum	D009369	Neoplasms	Positive
391	23960721	4682	Allium sativum	D015179	Colorectal Neoplasms	Positive
392	23960721	4682	Allium sativum	D001943	Breast Neoplasms	Positive
393	10483684	4682	Allium sativum	D001161	Arteriosclerosis	Positive
394	10483684	4682	Allium sativum	D001791	Blood Platelet Disorders	Positive
395	10483684	4682	Allium sativum	D007238	Infarction	Positive
396	10483684	4682	Allium sativum	D020521	Stroke	Positive
397	14555610	4682	Allium sativum	D063646	Carcinogenesis	Positive
398	16236005	4682	Allium sativum	D013274	Stomach Neoplasms	Positive
399	21431384	4682	Allium sativum	D043183	Irritable Bowel Syndrome	Positive
400	16472130	4682	Allium sativum	D002318	Cardiovascular Diseases	Positive
401	23412769	4682	Allium sativum	D009369	Neoplasms	Positive
402	26036599	4682	Allium sativum	D007022	Hypotension	Positive
403	12716292	4682	Allium sativum	D063646	Carcinogenesis	Positive
404	12706483	4682	Allium sativum	D050197	Atherosclerosis	Positive
405	17600860	4682	Allium sativum	D016301	Alveolar Bone Loss	Positive
406	17600860	4682	Allium sativum	D007006	Hypogonadism	Positive
407	17594659	4682	Allium sativum	D008174	Lung Diseases, Parasitic	Positive
408	17594659	4682	Allium sativum	D002318	Cardiovascular Diseases	Positive
409	16170031	4682	Allium sativum	D015179	Colorectal Neoplasms	Positive
410	11834913	4682	Allium sativum	D001791	Blood Platelet Disorders	Positive
411	8824512	4682	Allium sativum	D063646	Carcinogenesis	Positive
412	10433481	4682	Allium sativum	D006978	Hypertension, Renovascular	Positive
413	8821119	4682	Allium sativum	D013927	Thrombosis	Positive
414	20004152	4682	Allium sativum	D056486	Chemical and Drug Induced Liver Injury	Positive
415	28698459	4682	Allium sativum	D001943	Breast Neoplasms	Positive
416	26049796	4682	Allium sativum	D001201	Ascites	Positive
417	26049796	4682	Allium sativum	D006973	Hypertension	Positive
418	26049013	4682	Allium sativum	D000544	Alzheimer Disease	Positive
419	27759091	4682	Allium sativum	D009369	Neoplasms	Positive
420	8611641	4682	Allium sativum	D009369	Neoplasms	Positive
421	20004152	4682	Allium sativum	D008103	Liver Cirrhosis	Positive
422	17918162	4682	Allium sativum	D000707	Anaphylaxis	Negative
423	17918162	4682	Allium sativum	D014581	Urticaria	Negative
424	17918162	4682	Allium sativum	D003877	Dermatitis, Contact	Negative
425	17804871	4682	Allium sativum	D009369	Neoplasms	Positive
426	27379342	4682	Allium sativum	D064420	Drug-Related Side Effects and Adverse Reactions	Positive
427	19735176	4682	Allium sativum	D059787	Acute Pain	Negative
428	19735176	4682	Allium sativum	D020078	Neurogenic Inflammation	Negative
429	19735176	4682	Allium sativum	D064420	Drug-Related Side Effects and Adverse Reactions	Negative
430	7076985	4682	Allium sativum	D001249	Asthma	Negative
431	23543654	4682	Allium sativum	D007674	Kidney Diseases	Positive
432	23543654	4682	Allium sativum	D003920	Diabetes Mellitus	Positive
433	25573280	4682	Allium sativum	D015179	Colorectal Neoplasms	Positive
434	25573280	4682	Allium sativum	D063646	Carcinogenesis	Positive
435	25573347	4682	Allium sativum	D050197	Atherosclerosis	Positive
436	26088761	4682	Allium sativum	D006949	Hyperlipidemias	Positive
437	8353846	4682	Allium sativum	D063646	Carcinogenesis	Positive
438	17715037	4682	Allium sativum	D009369	Neoplasms	Positive
439	8363171	4682	Allium sativum	D006937	Hypercholesterolemia	Positive
440	15862674	4682	Allium sativum	D063646	Carcinogenesis	Positive
441	15862674	4682	Allium sativum	D009369	Neoplasms	Positive
442	15862674	4682	Allium sativum	D002318	Cardiovascular Diseases	Positive
443	12011982	4682	Allium sativum	D012509	Sarcoma	Positive
444	23583486	4682	Allium sativum	D009369	Neoplasms	Positive
445	8287376	4682	Allium sativum	D015674	Mammary Neoplasms, Animal	Positive
446	12684652	4682	Allium sativum	D001943	Breast Neoplasms	Positive
447	23577027	4682	Allium sativum	D015179	Colorectal Neoplasms	Negative
448	15827557	4682	Allium sativum	D009369	Neoplasms	Positive
449	19696726	4682	Allium sativum	D012555	Schistosomiasis mansoni	Positive
450	23569978	4682	Allium sativum	D004194	Disease	Positive
451	19748259	4682	Allium sativum	D009369	Neoplasms	Positive
452	12672162	4682	Allium sativum	D000860	Hypoxia	Positive
453	25523417	4682	Allium sativum	D009369	Neoplasms	Positive
454	18361751	4682	Allium sativum	D003920	Diabetes Mellitus	Positive
455	25525386	4682	Allium sativum	D006973	Hypertension	Positive
456	28425131	4682	Allium sativum	D003877	Dermatitis, Contact	Negative
457	8877475	4682	Allium sativum	D001791	Blood Platelet Disorders	Positive
458	8877475	4682	Allium sativum	D005334	Fever	Positive
459	12011982	4682	Allium sativum	D009369	Neoplasms	Positive
460	25520098	4682	Allium sativum	D011471	Prostatic Neoplasms	Positive
461	19748259	4682	Allium sativum	D001943	Breast Neoplasms	Positive
462	19748259	4682	Allium sativum	D001749	Urinary Bladder Neoplasms	Positive
463	15749632	4682	Allium sativum	D009369	Neoplasms	Positive
464	21521157	4682	Allium sativum	D009369	Neoplasms	Positive
465	28261311	4682	Allium sativum	D007249	Inflammation	Positive
466	27563431	4682	Allium sativum	D006949	Hyperlipidemias	Positive
467	28440392	4682	Allium sativum	D009369	Neoplasms	Positive
468	10029692	4682	Allium sativum	D063646	Carcinogenesis	Positive
469	28640234	4682	Allium sativum	D003715	Dengue	Positive
470	28640234	4682	Allium sativum	D007249	Inflammation	Positive
471	21521157	4682	Allium sativum	D009447	Neuroblastoma	Positive
472	8457243	4682	Allium sativum	D017180	Tachycardia, Ventricular	Positive
473	28128068	4682	Allium sativum	D009369	Neoplasms	Positive
474	28261311	4682	Allium sativum	D006331	Heart Diseases	Positive
475	26081152	4682	Allium sativum	D019636	Neurodegenerative Diseases	Positive
476	17916971	4682	Allium sativum	D050197	Atherosclerosis	Positive
477	17918162	4682	Allium sativum	D006937	Hypercholesterolemia	Positive
478	17918162	4682	Allium sativum	D001161	Arteriosclerosis	Positive
479	25418643	4682	Allium sativum	D006973	Hypertension	Positive
480	8457243	4682	Allium sativum	D001281	Atrial Fibrillation	Positive
481	16475702	4682	Allium sativum	D012878	Skin Neoplasms	Positive
482	21532156	4682	Allium sativum	D063646	Carcinogenesis	Positive
483	16402761	4682	Allium sativum	D000544	Alzheimer Disease	Positive
484	19749390	4682	Allium sativum	D006973	Hypertension	Positive
485	11924555	4682	Allium sativum	D006470	Hemorrhage	Negative
486	24196723	4682	Allium sativum	D003967	Diarrhea	Negative
487	6440548	4682	Allium sativum	D001791	Blood Platelet Disorders	Positive
488	28644404	4682	Allium sativum	D003715	Dengue	Positive
489	28644404	4682	Allium sativum	D007239	Infection	Positive
490	28644404	4682	Allium sativum	D007249	Inflammation	Positive
491	23732363	4682	Allium sativum	D009422	Nervous System Diseases	Positive
492	24196723	4682	Allium sativum	D014839	Vomiting	Negative
493	24179882	4682	Allium sativum	D007249	Inflammation	Positive
494	27516671	4682	Allium sativum	D015352	Dry Eye Syndromes	Negative
495	24172194	4682	Allium sativum	D006973	Hypertension	Negative
496	16433033	4682	Allium sativum	D001943	Breast Neoplasms	Positive
497	12125104	4682	Allium sativum	D063646	Carcinogenesis	Positive
498	17875387	4682	Allium sativum	D003920	Diabetes Mellitus	Positive
499	19807156	4682	Allium sativum	D002318	Cardiovascular Diseases	Positive
500	24196723	4682	Allium sativum	D009325	Nausea	Negative
501	16480995	4682	Allium sativum	D002318	Cardiovascular Diseases	Positive
502	20060875	4682	Allium sativum	D064420	Drug-Related Side Effects and Adverse Reactions	Positive
503	24134394	4682	Allium sativum	D000544	Alzheimer Disease	Positive
504	7172754	4682	Allium sativum	D006973	Hypertension	Positive
505	12784861	4682	Allium sativum	D003920	Diabetes Mellitus	Positive
506	12784861	4682	Allium sativum	D002318	Cardiovascular Diseases	Positive
507	14649097	4682	Allium sativum	D011023	Pneumonia, Staphylococcal	Positive
508	14649097	4682	Allium sativum	D007710	Klebsiella Infections	Positive
509	14649097	4682	Allium sativum	D004927	Escherichia coli Infections	Positive
510	14649097	4682	Allium sativum	D004405	Dysentery, Bacillary	Positive
511	16335787	4682	Allium sativum	D006973	Hypertension	Positive
512	16320201	4682	Allium sativum	D005770	Gastrointestinal Neoplasms	Positive
513	12834145	4682	Allium sativum	D003872	Dermatitis	Negative
514	14692727	4682	Allium sativum	D006980	Hyperthyroidism	Positive
515	12537594	4682	Allium sativum	D002318	Cardiovascular Diseases	Positive
516	12537594	4682	Allium sativum	D003920	Diabetes Mellitus	Positive
517	12537594	4682	Allium sativum	D006973	Hypertension	Positive
518	12537594	4682	Allium sativum	D013927	Thrombosis	Positive
519	21315790	4682	Allium sativum	D006949	Hyperlipidemias	Positive
520	28507945	4682	Allium sativum	D007239	Infection	Positive
521	22098476	4682	Allium sativum	D001523	Mental Disorders	Positive
522	18443377	4682	Allium sativum	D006973	Hypertension	Positive
523	20345351	4682	Allium sativum	D009369	Neoplasms	Positive
524	20345351	4682	Allium sativum	D064420	Drug-Related Side Effects and Adverse Reactions	Positive
525	22280552	4682	Allium sativum	D056486	Chemical and Drug Induced Liver Injury	Positive
526	24250517	4682	Allium sativum	D003920	Diabetes Mellitus	Positive
527	24072150	4682	Allium sativum	D005198	Fanconi Syndrome	Positive
528	14583480	4682	Allium sativum	D063646	Carcinogenesis	Positive
529	14583480	4682	Allium sativum	D015179	Colorectal Neoplasms	Positive
530	11673117	4682	Allium sativum	D015179	Colorectal Neoplasms	Positive
531	24250639	4682	Allium sativum	D003920	Diabetes Mellitus	Positive
532	14583480	4682	Allium sativum	D009369	Neoplasms	Positive
533	22119904	4682	Allium sativum	D056486	Chemical and Drug Induced Liver Injury	Positive
534	24298384	4682	Allium sativum	D009422	Nervous System Diseases	Positive
535	11714439	4682	Allium sativum	D013274	Stomach Neoplasms	Positive
536	11714439	4682	Allium sativum	D004941	Esophagitis	Positive
537	11714439	4682	Allium sativum	D004938	Esophageal Neoplasms	Positive
538	14630166	4682	Allium sativum	D002318	Cardiovascular Diseases	Positive
539	15530461	4682	Allium sativum	D002277	Carcinoma	Positive
540	22404600	4682	Allium sativum	D006949	Hyperlipidemias	Positive
541	22404600	4682	Allium sativum	D002318	Cardiovascular Diseases	Positive
542	12537594	4682	Allium sativum	D006949	Hyperlipidemias	Positive
543	18557469	4682	Allium sativum	D002318	Cardiovascular Diseases	Positive
544	8923805	4682	Allium sativum	D009181	Mycoses	Positive
545	22817136	4682	Allium sativum	D014581	Urticaria	Negative
546	21235114	4682	Allium sativum	D015179	Colorectal Neoplasms	Positive
547	8931120	4682	Allium sativum	D003324	Coronary Artery Disease	Positive
548	8931120	4682	Allium sativum	D001791	Blood Platelet Disorders	Positive
549	8942410	4682	Allium sativum	D006938	Hyperlipoproteinemia Type II	Positive
550	18557469	4682	Allium sativum	D050197	Atherosclerosis	Positive
551	17370439	4682	Allium sativum	D007710	Klebsiella Infections	Positive
552	17370439	4682	Allium sativum	D001249	Asthma	Positive
553	17370439	4682	Allium sativum	D008107	Liver Diseases	Positive
554	17370439	4682	Allium sativum	D007674	Kidney Diseases	Positive
555	17370439	4682	Allium sativum	D004194	Disease	Positive
556	17370439	4682	Allium sativum	D006973	Hypertension	Positive
557	17370439	4682	Allium sativum	D008171	Lung Diseases	Positive
558	17370439	4682	Allium sativum	D003371	Cough	Positive
559	17370439	4682	Allium sativum	D003920	Diabetes Mellitus	Positive
560	16492524	4682	Allium sativum	D050197	Atherosclerosis	Positive
561	18554422	4682	Allium sativum	D006973	Hypertension	Positive
562	10577768	4682	Allium sativum	D003141	Communicable Diseases	Positive
563	22405697	4682	Allium sativum	D009369	Neoplasms	Positive
564	12537594	4682	Allium sativum	D050197	Atherosclerosis	Positive
565	1831097	4682	Allium sativum	D003872	Dermatitis	Negative
566	1831097	4682	Allium sativum	D003877	Dermatitis, Contact	Negative
567	7252000	4682	Allium sativum	D001249	Asthma	Negative
568	9049657	4682	Allium sativum	D001791	Blood Platelet Disorders	Positive
569	10888499	4682	Allium sativum	D001943	Breast Neoplasms	Positive
570	14708092	4682	Allium sativum	D008171	Lung Diseases	Positive
571	10888499	4682	Allium sativum	D000230	Adenocarcinoma	Positive
572	15476856	4682	Allium sativum	D009369	Neoplasms	Positive
573	15475033	4682	Allium sativum	D001791	Blood Platelet Disorders	Positive
574	10892409	4682	Allium sativum	D050197	Atherosclerosis	Positive
575	10892409	4682	Allium sativum	D003920	Diabetes Mellitus	Positive
576	10892409	4682	Allium sativum	D002318	Cardiovascular Diseases	Positive
577	9802451	4682	Allium sativum	D020065	Hepatopulmonary Syndrome	Positive
578	9802451	4682	Allium sativum	D004417	Dyspnea	Positive
579	10892409	4682	Allium sativum	D001791	Blood Platelet Disorders	Positive
580	17370439	4682	Allium sativum	D007239	Infection	Positive
581	16484578	4682	Allium sativum	D009369	Neoplasms	Positive
582	16484574	4682	Allium sativum	D001943	Breast Neoplasms	Positive
583	16489682	4682	Allium sativum	D056486	Chemical and Drug Induced Liver Injury	Positive
584	20091890	4682	Allium sativum	D050197	Atherosclerosis	Positive
585	22151785	4682	Allium sativum	D007855	Lead Poisoning	Positive
586	22151785	4682	Allium sativum	D006261	Headache	Positive
587	22151785	4682	Allium sativum	D001523	Mental Disorders	Positive
588	22035263	4682	Allium sativum	D009369	Neoplasms	Positive
589	22041068	4682	Allium sativum	D009369	Neoplasms	Positive
590	20219414	4682	Allium sativum	D063646	Carcinogenesis	Positive
591	24031891	4682	Allium sativum	D003881	Dermatomycoses	Positive
592	16284374	4682	Allium sativum	D009369	Neoplasms	Positive
593	18190785	4682	Allium sativum	D001943	Breast Neoplasms	Positive
594	22069409	4682	Allium sativum	C536777	Systemic candidiasis [Supplementary Concept]	Positive
595	15615431	4682	Allium sativum	D009422	Nervous System Diseases	Positive
596	15615431	4682	Allium sativum	D009369	Neoplasms	Positive
597	1539178	4682	Allium sativum	D019966	Substance-Related Disorders	Positive
598	16484579	4682	Allium sativum	D015179	Colorectal Neoplasms	Positive
599	16484579	4682	Allium sativum	D018256	Adenomatous Polyps	Positive
600	8687326	4682	Allium sativum	D003872	Dermatitis	Negative
601	8111215	4682	Allium sativum	D009369	Neoplasms	Positive
602	24134394	4682	Allium sativum	D019636	Neurodegenerative Diseases	Positive
603	24134394	4682	Allium sativum	D009410	Nerve Degeneration	Positive
604	24134394	4682	Allium sativum	D003072	Cognition Disorders	Positive
605	19484634	4682	Allium sativum	D009369	Neoplasms	Positive
606	24134394	4682	Allium sativum	D008569	Memory Disorders	Positive
607	24134394	4682	Allium sativum	D020258	Neurotoxicity Syndromes	Positive
608	16484553	4682	Allium sativum	D002318	Cardiovascular Diseases	Positive
609	16350679	4682	Allium sativum	D050171	Dyslipidemias	Positive
610	23991965	4682	Allium sativum	D011471	Prostatic Neoplasms	Positive
611	16484553	4682	Allium sativum	D001791	Blood Platelet Disorders	Positive
612	16484564	4682	Allium sativum	D001791	Blood Platelet Disorders	Positive
613	16484567	4682	Allium sativum	D006949	Hyperlipidemias	Positive
614	16484567	4682	Allium sativum	D050197	Atherosclerosis	Positive
615	16484575	4682	Allium sativum	D015179	Colorectal Neoplasms	Positive
616	16484579	4682	Allium sativum	D063646	Carcinogenesis	Positive
617	8687326	4682	Allium sativum	D003877	Dermatitis, Contact	Negative
618	15646031	4682	Allium sativum	D006973	Hypertension	Positive
619	16339933	4682	Allium sativum	D008171	Lung Diseases	Positive
620	16339933	4682	Allium sativum	D007249	Inflammation	Positive
621	869548	4682	Allium sativum	D003877	Dermatitis, Contact	Negative
622	20331351	4682	Allium sativum	D050197	Atherosclerosis	Positive
623	17521297	4682	Allium sativum	D009369	Neoplasms	Positive
624	17517540	4682	Allium sativum	D006973	Hypertension	Positive
625	10696254	4682	Allium sativum	D064419	Chemically-Induced Disorders	Positive
626	10696254	4682	Allium sativum	D063646	Carcinogenesis	Positive
627	10696254	4682	Allium sativum	D009369	Neoplasms	Positive
628	12672645	4682	Allium sativum	D009369	Neoplasms	Positive
629	8883285	4682	Allium sativum	D014652	Vascular Diseases	Positive
630	12684656	4682	Allium sativum	D009369	Neoplasms	Positive
631	27138790	4682	Allium sativum	D009369	Neoplasms	Positive
632	22278044	4682	Allium sativum	D005234	Fatty Liver	Positive
633	8899117	4682	Allium sativum	D059366	Asthma, Occupational	Negative
634	12706500	4682	Allium sativum	D009369	Neoplasms	Positive
635	12706500	4682	Allium sativum	D000743	Anemia, Hemolytic	Negative
636	12716288	4682	Allium sativum	D009369	Neoplasms	Positive
637	16484574	4682	Allium sativum	D009369	Neoplasms	Positive
638	22234974	4682	Allium sativum	D002318	Cardiovascular Diseases	Positive
639	16484577	4682	Allium sativum	D015179	Colorectal Neoplasms	Positive
640	19423520	4682	Allium sativum	D015179	Colorectal Neoplasms	Negative
641	18296352	4682	Allium sativum	D063646	Carcinogenesis	Positive
642	16338951	4682	Allium sativum	D063646	Carcinogenesis	Positive
643	8763858	4682	Allium sativum	D009422	Nervous System Diseases	Positive
644	12567957	4682	Allium sativum	D009369	Neoplasms	Positive
645	12570662	4682	Allium sativum	D009369	Neoplasms	Positive
646	16337756	4682	Allium sativum	D063646	Carcinogenesis	Positive
647	22138249	4682	Allium sativum	D005234	Fatty Liver	Positive
648	12576212	4682	Allium sativum	D003920	Diabetes Mellitus	Positive
649	8860105	4682	Allium sativum	D064420	Drug-Related Side Effects and Adverse Reactions	Negative
650	1587006	4682	Allium sativum	D063646	Carcinogenesis	Positive
651	21360003	4682	Allium sativum	D019636	Neurodegenerative Diseases	Positive
652	12601642	4682	Allium sativum	D006946	Hyperinsulinism	Positive
653	18393790	4682	Allium sativum	D063646	Carcinogenesis	Positive
654	12601669	4682	Allium sativum	D009369	Neoplasms	Positive
655	12601669	4682	Allium sativum	D007239	Infection	Positive
656	8788216	4682	Allium sativum	D050197	Atherosclerosis	Positive
657	1579891	4682	Allium sativum	D001791	Blood Platelet Disorders	Positive
658	8788216	4682	Allium sativum	D013923	Thromboembolism	Positive
659	22817136	4682	Allium sativum	D000707	Anaphylaxis	Negative
660	9399673	4682	Allium sativum	D013274	Stomach Neoplasms	Positive
661	12359352	4682	Allium sativum	D005756	Gastritis	Positive
662	15934032	4682	Allium sativum	D007674	Kidney Diseases	Positive
663	26522661	4682	Allium sativum	D050197	Atherosclerosis	Positive
664	17365851	4682	Allium sativum	D001791	Blood Platelet Disorders	Positive
665	26505313	4682	Allium sativum	D009369	Neoplasms	Positive
666	15925298	4682	Allium sativum	D063646	Carcinogenesis	Positive
667	15925298	4682	Allium sativum	D002277	Carcinoma	Positive
668	15934032	4682	Allium sativum	D004927	Escherichia coli Infections	Positive
669	17380553	4682	Allium sativum	D000544	Alzheimer Disease	Positive
670	24598083	4682	Allium sativum	D007239	Infection	Positive
671	10234740	4682	Allium sativum	D001161	Arteriosclerosis	Positive
672	18763119	4682	Allium sativum	D002471	Cell Transformation, Neoplastic	Positive
673	18763119	4682	Allium sativum	D009369	Neoplasms	Positive
674	10234740	4682	Allium sativum	D020521	Stroke	Positive
675	10234471	4682	Allium sativum	D001749	Urinary Bladder Neoplasms	Positive
676	19298201	4682	Allium sativum	D056486	Chemical and Drug Induced Liver Injury	Positive
677	23215996	4682	Allium sativum	D006949	Hyperlipidemias	Positive
678	17363541	4682	Allium sativum	D011471	Prostatic Neoplasms	Positive
679	2539823	4682	Allium sativum	D001791	Blood Platelet Disorders	Positive
680	17647244	4682	Allium sativum	D063646	Carcinogenesis	Positive
681	19783514	4682	Allium sativum	D003093	Colitis, Ulcerative	Positive
682	22357518	4682	Allium sativum	D010523	Peripheral Nervous System Diseases	Positive
683	16868359	4682	Allium sativum	D012595	Scleroderma, Systemic	Positive
684	16856110	4682	Allium sativum	D004461	Eclampsia	Positive
685	16856110	4682	Allium sativum	D001791	Blood Platelet Disorders	Positive
686	15936752	4682	Allium sativum	D003920	Diabetes Mellitus	Positive
687	9290126	4682	Allium sativum	D009369	Neoplasms	Positive
688	15705229	4682	Allium sativum	D006937	Hypercholesterolemia	Positive
689	19643074	4682	Allium sativum	D063646	Carcinogenesis	Positive
690	27387089	4682	Allium sativum	D008569	Memory Disorders	Positive
691	708492	4682	Allium sativum	D001791	Blood Platelet Disorders	Positive
692	708492	4682	Allium sativum	D013927	Thrombosis	Positive
693	2514267	4682	Allium sativum	D012878	Skin Neoplasms	Positive
694	9290126	4682	Allium sativum	D063646	Carcinogenesis	Positive
695	17647244	4682	Allium sativum	D005909	Glioblastoma	Positive
696	10100508	4682	Allium sativum	D056486	Chemical and Drug Induced Liver Injury	Positive
697	7431442	4682	Allium sativum	D013272	Stomach Diseases	Negative
698	27504279	4682	Allium sativum	D003920	Diabetes Mellitus	Positive
699	24345689	4682	Allium sativum	D009765	Obesity	Positive
700	10024185	4682	Allium sativum	D011230	Precancerous Conditions	Positive
701	8183725	4682	Allium sativum	D063646	Carcinogenesis	Positive
702	964883	4682	Allium sativum	D013035	Spasm	Positive
703	20650352	4682	Allium sativum	D009369	Neoplasms	Positive
704	21279182	4682	Allium sativum	D006331	Heart Diseases	Positive
705	964883	4682	Allium sativum	D013927	Thrombosis	Positive
706	23265869	4682	Allium sativum	D015179	Colorectal Neoplasms	Positive
707	25176258	4682	Allium sativum	D013274	Stomach Neoplasms	Positive
708	23663050	4682	Allium sativum	D007511	Ischemia	Positive
709	23663050	4682	Allium sativum	D002318	Cardiovascular Diseases	Positive
710	9200143	4682	Allium sativum	D009369	Neoplasms	Positive
711	20457208	4682	Allium sativum	D020258	Neurotoxicity Syndromes	Positive
712	18713277	4682	Allium sativum	D005234	Fatty Liver	Positive
713	27044810	4682	Allium sativum	D058625	End Stage Liver Disease	Positive
714	22610968	4682	Allium sativum	D011023	Pneumonia, Staphylococcal	Positive
715	21279182	4682	Allium sativum	D015427	Reperfusion Injury	Positive
716	27049346	4682	Allium sativum	D007022	Hypotension	Positive
717	27887948	4682	Allium sativum	D003920	Diabetes Mellitus	Positive
718	192252	4682	Allium sativum	D050197	Atherosclerosis	Positive
719	28607636	4682	Allium sativum	D003428	Cross Infection	Positive
720	28607636	4682	Allium sativum	D018805	Sepsis	Positive
721	7967644	4682	Allium sativum	D018879	Ventricular Premature Complexes	Positive
722	22610968	4682	Allium sativum	D004927	Escherichia coli Infections	Positive
723	7967644	4682	Allium sativum	D001145	Arrhythmias, Cardiac	Positive
724	21269057	4682	Allium sativum	D007022	Hypotension	Positive
725	21269249	4682	Allium sativum	D006323	Heart Arrest	Positive
726	21269259	4682	Allium sativum	D001943	Breast Neoplasms	Positive
727	21269259	4682	Allium sativum	D063646	Carcinogenesis	Positive
728	21269260	4682	Allium sativum	D006323	Heart Arrest	Positive
729	21279182	4682	Allium sativum	D007511	Ischemia	Positive
730	1183776	4682	Allium sativum	D002286	Carcinoma, Ehrlich Tumor	Positive
731	23178651	4682	Allium sativum	D006323	Heart Arrest	Positive
732	23178651	4682	Allium sativum	D009447	Neuroblastoma	Positive
733	23178411	4682	Allium sativum	D003550	Cystic Fibrosis	Positive
734	21499478	4682	Allium sativum	D003704	Dementia	Positive
735	23746107	4682	Allium sativum	D006984	Hypertrophy	Positive
736	23746107	4682	Allium sativum	D001145	Arrhythmias, Cardiac	Positive
737	23746107	4682	Allium sativum	D066126	Cardiotoxicity	Positive
738	23105907	4682	Allium sativum	D006943	Hyperglycemia	Positive
739	23105907	4682	Allium sativum	D059606	Polydipsia	Positive
740	21499478	4682	Allium sativum	D000544	Alzheimer Disease	Positive
741	23105907	4682	Allium sativum	D006963	Hyperphagia	Positive
742	23746107	4682	Allium sativum	D009203	Myocardial Infarction	Positive
743	23746107	4682	Allium sativum	D006331	Heart Diseases	Positive
744	25027235	4682	Allium sativum	D006937	Hypercholesterolemia	Positive
745	23746107	4682	Allium sativum	D001791	Blood Platelet Disorders	Positive
746	23746107	4682	Allium sativum	D002318	Cardiovascular Diseases	Positive
747	23746107	4682	Allium sativum	D003920	Diabetes Mellitus	Positive
748	23105907	4682	Allium sativum	D003920	Diabetes Mellitus	Positive
749	23730560	4682	Allium sativum	D056486	Chemical and Drug Induced Liver Injury	Positive
750	23746107	4682	Allium sativum	D015427	Reperfusion Injury	Positive
751	28149496	4682	Allium sativum	D013953	Thymus Neoplasms	Positive
752	8200279	4682	Allium sativum	D063646	Carcinogenesis	Positive
753	25411831	4682	Allium sativum	D013274	Stomach Neoplasms	Positive
754	15301936	4682	Allium sativum	D008569	Memory Disorders	Positive
755	15306163	4682	Allium sativum	D050197	Atherosclerosis	Positive
756	15330011	4682	Allium sativum	D006255	Rhinitis, Allergic, Seasonal	Positive
757	25473931	4682	Allium sativum	D009422	Nervous System Diseases	Positive
758	21597817	4682	Allium sativum	D063646	Carcinogenesis	Positive
759	25393425	4682	Allium sativum	D020521	Stroke	Positive
760	17256959	4682	Allium sativum	D002318	Cardiovascular Diseases	Positive
761	7526077	4682	Allium sativum	D009369	Neoplasms	Positive
762	2119337	4682	Allium sativum	D009369	Neoplasms	Positive
763	17256959	4682	Allium sativum	D001791	Blood Platelet Disorders	Positive
764	27393449	4682	Allium sativum	D056486	Chemical and Drug Induced Liver Injury	Positive
765	28160862	4682	Allium sativum	D006973	Hypertension	Positive
766	27393449	4682	Allium sativum	D006937	Hypercholesterolemia	Positive
767	7853861	4682	Allium sativum	D007022	Hypotension	Positive
768	9674956	4682	Allium sativum	D007674	Kidney Diseases	Positive
769	11508690	4682	Allium sativum	D003920	Diabetes Mellitus	Positive
770	7871772	4682	Allium sativum	D015821	Eye Infections, Fungal	Positive
771	9712340	4682	Allium sativum	D050197	Atherosclerosis	Positive
772	15383227	4682	Allium sativum	D011023	Pneumonia, Staphylococcal	Positive
773	15383227	4682	Allium sativum	D004927	Escherichia coli Infections	Positive
774	17314444	4682	Allium sativum	D000506	Alopecia Areata	Positive
775	12359352	4682	Allium sativum	D013274	Stomach Neoplasms	Positive
776	646845	4682	Allium sativum	D006937	Hypercholesterolemia	Positive
777	17328819	4682	Allium sativum	D006937	Hypercholesterolemia	Positive
778	23713527	4682	Allium sativum	D001250	Asthma, Exercise-Induced	Positive
779	21728972	4682	Allium sativum	D003920	Diabetes Mellitus	Positive
780	21713089	4682	Allium sativum	D001791	Blood Platelet Disorders	Positive
781	21214446	4682	Allium sativum	D003453	Cryptococcosis	Positive
782	23176379	4682	Allium sativum	D050197	Atherosclerosis	Positive
783	6471130	4682	Allium sativum	D015430	Weight Gain	Positive
784	23169470	4682	Allium sativum	D006973	Hypertension	Positive
785	7480084	4682	Allium sativum	D013927	Thrombosis	Positive
786	12110336	4682	Allium sativum	D063646	Carcinogenesis	Positive
787	12125179	4682	Allium sativum	D002318	Cardiovascular Diseases	Positive
788	11525604	4682	Allium sativum	D000230	Adenocarcinoma	Positive
789	19829140	4682	Allium sativum	D050197	Atherosclerosis	Positive
790	15961392	4682	Allium sativum	D006323	Heart Arrest	Positive
791	15961392	4682	Allium sativum	D011471	Prostatic Neoplasms	Positive
792	18800899	4682	Allium sativum	D003920	Diabetes Mellitus	Positive
793	16902870	4682	Allium sativum	D009181	Mycoses	Positive
794	23127645	4682	Allium sativum	D003324	Coronary Artery Disease	Positive
795	15950962	4682	Allium sativum	D006525	Hepatitis, Viral, Human	Positive
796	15943877	4682	Allium sativum	D007674	Kidney Diseases	Positive
797	15943877	4682	Allium sativum	D006949	Hyperlipidemias	Positive
798	25050296	4682	Allium sativum	D002318	Cardiovascular Diseases	Positive
799	19552815	4682	Allium sativum	D006937	Hypercholesterolemia	Positive
800	9324004	4682	Allium sativum	D006973	Hypertension	Positive
801	26955623	4682	Allium sativum	D065626	Non-alcoholic Fatty Liver Disease	Positive
802	9310267	4682	Allium sativum	D056486	Chemical and Drug Induced Liver Injury	Positive
803	23662381	4682	Allium sativum	D050171	Dyslipidemias	Positive
804	23554727	4682	Allium sativum	D009203	Myocardial Infarction	Positive
805	23658367	4682	Allium sativum	D008175	Lung Neoplasms	Positive
806	19371472	4682	Allium sativum	D011471	Prostatic Neoplasms	Positive
807	11819224	4682	Allium sativum	D002277	Carcinoma	Positive
808	11819224	4682	Allium sativum	D013274	Stomach Neoplasms	Positive
809	11819224	4682	Allium sativum	D011230	Precancerous Conditions	Positive
810	14687418	4682	Allium sativum	D066126	Cardiotoxicity	Positive
811	14687418	4682	Allium sativum	D009203	Myocardial Infarction	Positive
812	24476027	4682	Allium sativum	D050197	Atherosclerosis	Positive
813	23588902	4682	Allium sativum	D002545	Brain Ischemia	Positive
814	23414971	4682	Allium sativum	D020818	Neuroschistosomiasis	Positive
815	25386259	4682	Allium sativum	D009181	Mycoses	Positive
816	25386259	4682	Allium sativum	D000506	Alopecia Areata	Positive
817	25386259	4682	Allium sativum	D011565	Psoriasis	Positive
818	24461311	4682	Allium sativum	D006973	Hypertension	Positive
819	25339056	4682	Allium sativum	D013274	Stomach Neoplasms	Positive
820	25340116	4682	Allium sativum	D007674	Kidney Diseases	Positive
821	23426539	4682	Allium sativum	D003920	Diabetes Mellitus	Positive
822	16595890	4682	Allium sativum	D001930	Brain Injuries	Positive
823	11791733	4682	Allium sativum	D056486	Chemical and Drug Induced Liver Injury	Positive
824	19660444	4682	Allium sativum	D006973	Hypertension	Positive
825	8328978	4682	Allium sativum	D014355	Chagas Disease	Positive
826	8313528	4682	Allium sativum	D003866	Depressive Disorder	Positive
827	9928867	4682	Allium sativum	D001943	Breast Neoplasms	Positive
828	28530769	4682	Allium sativum	D004940	Esophageal Stenosis	Positive
829	9930601	4682	Allium sativum	D059366	Asthma, Occupational	Negative
830	17543234	4682	Allium sativum	D007249	Inflammation	Positive
831	25386259	4682	Allium sativum	D007896	Leishmaniasis	Positive
832	19445732	4682	Allium sativum	D050197	Atherosclerosis	Positive
833	21411500	4682	Allium sativum	D011471	Prostatic Neoplasms	Positive
834	23609357	4682	Allium sativum	D063646	Carcinogenesis	Positive
835	28183044	4682	Allium sativum	D006973	Hypertension	Positive
836	23606883	4682	Allium sativum	D003920	Diabetes Mellitus	Positive
837	27284222	4682	Allium sativum	D015430	Weight Gain	Positive
838	27268043	4682	Allium sativum	D005767	Gastrointestinal Diseases	Positive
839	27721879	4682	Allium sativum	D001943	Breast Neoplasms	Positive
840	2684627	4682	Allium sativum	D063646	Carcinogenesis	Positive
841	17766469	4682	Allium sativum	D002318	Cardiovascular Diseases	Positive
842	15833681	4682	Allium sativum	D017093	Liver Failure	Positive
843	23578652	4682	Allium sativum	D028361	Mitochondrial Diseases	Positive
844	21468607	4682	Allium sativum	D063646	Carcinogenesis	Positive
845	12941431	4682	Allium sativum	D003920	Diabetes Mellitus	Positive
846	27008423	4682	Allium sativum	D012216	Rheumatic Diseases	Positive
847	23578652	4682	Allium sativum	D007511	Ischemia	Positive
848	9121947	4682	Allium sativum	D063646	Carcinogenesis	Positive
849	16691315	4682	Allium sativum	D009369	Neoplasms	Positive
850	9110580	4682	Allium sativum	D063646	Carcinogenesis	Positive
851	7293938	4682	Allium sativum	D003327	Coronary Disease	Positive
852	7293938	4682	Allium sativum	D009207	Myoclonus	Positive
853	23438951	4682	Allium sativum	D050197	Atherosclerosis	Positive
854	3702985	4682	Allium sativum	D002286	Carcinoma, Ehrlich Tumor	Positive
855	23438951	4682	Allium sativum	D002340	Carotid Artery Diseases	Positive
856	21600702	4682	Allium sativum	D012793	Sialadenitis	Positive
857	9110580	4682	Allium sativum	D009369	Neoplasms	Positive
858	15833681	4682	Allium sativum	D000860	Hypoxia	Positive
859	19531569	4682	Allium sativum	D015179	Colorectal Neoplasms	Positive
860	15671698	4682	Allium sativum	D015430	Weight Gain	Positive
861	8299665	4682	Allium sativum	D001791	Blood Platelet Disorders	Positive
862	27539316	4682	Allium sativum	D001943	Breast Neoplasms	Positive
863	27748188	4682	Allium sativum	D006973	Hypertension	Positive
864	27748188	4682	Allium sativum	D006937	Hypercholesterolemia	Positive
865	27748188	4682	Allium sativum	D050197	Atherosclerosis	Positive
866	27416371	4682	Allium sativum	D007511	Ischemia	Positive
867	25489404	4682	Allium sativum	D002318	Cardiovascular Diseases	Positive
868	16619371	4682	Allium sativum	D010049	Ovarian Diseases	Positive
869	18512326	4682	Allium sativum	D013274	Stomach Neoplasms	Positive
870	25386091	4682	Allium sativum	D015179	Colorectal Neoplasms	Positive
871	11840266	4682	Allium sativum	D007943	Leukemia, Hairy Cell	Positive
872	18616471	4682	Allium sativum	D009369	Neoplasms	Positive
873	27008423	4682	Allium sativum	D010243	Paralysis	Positive
874	15671698	4682	Allium sativum	D000743	Anemia, Hemolytic	Negative
875	18506370	4682	Allium sativum	D063646	Carcinogenesis	Positive
876	23364205	4682	Allium sativum	D006949	Hyperlipidemias	Positive
877	23364205	4682	Allium sativum	D003920	Diabetes Mellitus	Positive
878	23364205	4682	Allium sativum	D006937	Hypercholesterolemia	Positive
879	11712684	4682	Allium sativum	D006528	Carcinoma, Hepatocellular	Positive
880	15522140	4682	Allium sativum	D050197	Atherosclerosis	Positive
881	15527433	4682	Allium sativum	D003872	Dermatitis	Negative
882	15530902	4682	Allium sativum	D050197	Atherosclerosis	Positive
883	17474869	4682	Allium sativum	D013274	Stomach Neoplasms	Positive
884	17474869	4682	Allium sativum	D001943	Breast Neoplasms	Positive
885	11708316	4682	Allium sativum	D002869	Chromosome Aberrations	Positive
886	12042427	4682	Allium sativum	D002277	Carcinoma	Positive
887	11020449	4682	Allium sativum	D050197	Atherosclerosis	Positive
888	17475019	4682	Allium sativum	C563468	Cleft Lip, Congenital Healed [Supplementary Concept]	Positive
889	17475019	4682	Allium sativum	D001523	Mental Disorders	Positive
890	17475019	4682	Allium sativum	D006402	Hematologic Diseases	Positive
891	17475019	4682	Allium sativum	D003141	Communicable Diseases	Positive
892	19375896	4682	Allium sativum	D011469	Prostatic Diseases	Positive
893	12042427	4682	Allium sativum	D006528	Carcinoma, Hepatocellular	Positive
894	19390538	4682	Allium sativum	D006973	Hypertension	Positive
895	22557228	4682	Allium sativum	D064420	Drug-Related Side Effects and Adverse Reactions	Positive
896	9868592	4682	Allium sativum	D050197	Atherosclerosis	Positive
897	964878	4682	Allium sativum	D013927	Thrombosis	Positive
898	20450156	4682	Allium sativum	D008659	Metabolic Diseases	Positive
899	21296648	4682	Allium sativum	D002318	Cardiovascular Diseases	Positive
900	21681437	4682	Allium sativum	D056486	Chemical and Drug Induced Liver Injury	Positive
901	23270395	4682	Allium sativum	D003920	Diabetes Mellitus	Positive
902	23270395	4682	Allium sativum	D003925	Diabetic Angiopathies	Positive
903	9868592	4682	Allium sativum	D001791	Blood Platelet Disorders	Positive
904	23291533	4682	Allium sativum	D006973	Hypertension	Positive
905	19742242	4682	Allium sativum	D056486	Chemical and Drug Induced Liver Injury	Positive
906	17823766	4682	Allium sativum	D003920	Diabetes Mellitus	Positive
907	27778523	4682	Allium sativum	D001791	Blood Platelet Disorders	Positive
908	8024633	4682	Allium sativum	D006937	Hypercholesterolemia	Positive
909	8024633	4682	Allium sativum	D050197	Atherosclerosis	Positive
910	15890236	4682	Allium sativum	D000743	Anemia, Hemolytic	Negative
911	15802821	4682	Allium sativum	D011471	Prostatic Neoplasms	Positive
912	21333510	4682	Allium sativum	D006938	Hyperlipoproteinemia Type II	Positive
913	27136366	4682	Allium sativum	D006311	Hearing Disorders	Positive
914	27136366	4682	Allium sativum	D034381	Hearing Loss	Positive
915	15571467	4682	Allium sativum	D009325	Nausea	Positive
916	15571467	4682	Allium sativum	D014839	Vomiting	Positive
917	15582196	4682	Allium sativum	D003920	Diabetes Mellitus	Positive
918	15582196	4682	Allium sativum	D007674	Kidney Diseases	Positive
919	22516847	4682	Allium sativum	D015658	HIV Infections	Positive
920	22512600	4682	Allium sativum	D056486	Chemical and Drug Induced Liver Injury	Negative
921	23623137	4682	Allium sativum	D003920	Diabetes Mellitus	Positive
922	17512651	4682	Allium sativum	D056486	Chemical and Drug Induced Liver Injury	Positive
923	17512651	4682	Allium sativum	D017695	Soft Tissue Injuries	Positive
924	17512651	4682	Allium sativum	D063646	Carcinogenesis	Positive
925	9022529	4682	Allium sativum	D006938	Hyperlipoproteinemia Type II	Positive
926	19422223	4682	Allium sativum	D006973	Hypertension	Positive
927	16733814	4682	Allium sativum	D009369	Neoplasms	Positive
928	23346301	4682	Allium sativum	D007249	Inflammation	Positive
929	9012771	4682	Allium sativum	D063646	Carcinogenesis	Positive
930	23626881	4682	Allium sativum	D007674	Kidney Diseases	Positive
931	15559024	4682	Allium sativum	D001791	Blood Platelet Disorders	Positive
932	11754872	4682	Allium sativum	D012878	Skin Neoplasms	Positive
933	20162048	4682	Allium sativum	D007249	Inflammation	Positive
934	20442821	4682	Allium sativum	D045824	Desulfovibrionaceae Infections	Positive
935	1156467	4682	Allium sativum	D001778	Blood Coagulation Disorders	Positive
936	17721042	4682	Allium sativum	D015179	Colorectal Neoplasms	Positive
937	27529277	4682	Allium sativum	D009369	Neoplasms	Positive
938	25435627	4682	Allium sativum	D011023	Pneumonia, Staphylococcal	Positive
939	25435627	4682	Allium sativum	D004927	Escherichia coli Infections	Positive
940	25575520	4682	Allium sativum	D002318	Cardiovascular Diseases	Positive
941	1807447	4682	Allium sativum	D063646	Carcinogenesis	Positive
942	25575520	4682	Allium sativum	D006984	Hypertrophy	Positive
943	25557383	4682	Allium sativum	D006973	Hypertension	Positive
944	23638928	4682	Allium sativum	D006973	Hypertension	Positive
945	7213027	4682	Allium sativum	D050197	Atherosclerosis	Positive
946	9009665	4682	Allium sativum	D014008	Tinea Pedis	Positive
947	8049637	4682	Allium sativum	D063646	Carcinogenesis	Positive
948	964878	4682	Allium sativum	D013035	Spasm	Positive
949	9634262	4682	Allium sativum	D006937	Hypercholesterolemia	Positive
950	28149496	4682	Allium sativum	D045824	Desulfovibrionaceae Infections	Positive
951	12798674	4682	Allium sativum	D002545	Brain Ischemia	Positive
952	19001449	4682	Allium sativum	D014627	Vaginitis	Positive
953	19922253	4682	Allium sativum	D017202	Myocardial Ischemia	Positive
954	19922253	4682	Allium sativum	D003920	Diabetes Mellitus	Positive
955	17052688	4682	Allium sativum	D003920	Diabetes Mellitus	Positive
956	16635538	4682	Allium sativum	D007896	Leishmaniasis	Positive
957	20943319	4682	Allium sativum	D007249	Inflammation	Positive
958	17105707	4682	Allium sativum	D006949	Hyperlipidemias	Positive
959	20959517	4682	Allium sativum	D011471	Prostatic Neoplasms	Positive
960	22931510	4682	Allium sativum	D006984	Hypertrophy	Positive
961	24847416	4682	Allium sativum	D014005	Tinea	Positive
962	12230020	4682	Allium sativum	D007938	Leukemia	Positive
963	26760989	4682	Allium sativum	C535883	Johnston Aarons Schelley syndrome [Supplementary Concept]	Positive
964	16545889	4682	Allium sativum	D020258	Neurotoxicity Syndromes	Positive
965	26764322	4682	Allium sativum	D061205	Vascular Calcification	Positive
966	22928080	4682	Allium sativum	D050197	Atherosclerosis	Positive
967	26764324	4682	Allium sativum	D001791	Blood Platelet Disorders	Positive
968	17085291	4682	Allium sativum	D003920	Diabetes Mellitus	Positive
969	15158086	4682	Allium sativum	D008223	Lymphoma	Positive
970	24841279	4682	Allium sativum	D063646	Carcinogenesis	Positive
971	24841279	4682	Allium sativum	D009362	Neoplasm Metastasis	Positive
972	26721553	4682	Allium sativum	D007896	Leishmaniasis	Positive
973	21850441	4682	Allium sativum	D002545	Brain Ischemia	Positive
974	21840827	4682	Allium sativum	D009765	Obesity	Positive
975	21840827	4682	Allium sativum	D006937	Hypercholesterolemia	Positive
976	15158086	4682	Allium sativum	D012878	Skin Neoplasms	Positive
977	21840827	4682	Allium sativum	D006949	Hyperlipidemias	Positive
978	19929845	4682	Allium sativum	D002318	Cardiovascular Diseases	Positive
979	459102	4682	Allium sativum	D050197	Atherosclerosis	Positive
980	7676710	4682	Allium sativum	D015179	Colorectal Neoplasms	Positive
981	15158086	4682	Allium sativum	D007938	Leukemia	Positive
982	15158086	4682	Allium sativum	D015179	Colorectal Neoplasms	Positive
983	15158086	4682	Allium sativum	D011471	Prostatic Neoplasms	Positive
984	19929845	4682	Allium sativum	D008174	Lung Diseases, Parasitic	Positive
985	26764326	4682	Allium sativum	D012141	Respiratory Tract Infections	Positive
986	26764326	4682	Allium sativum	D006973	Hypertension	Positive
987	26764327	4682	Allium sativum	D006973	Hypertension	Positive
988	11368655	4682	Allium sativum	D015179	Colorectal Neoplasms	Positive
989	16635538	4682	Allium sativum	D008109	Liver Diseases, Parasitic	Positive
990	12798674	4682	Allium sativum	D002544	Cerebral Infarction	Positive
991	15173418	4682	Allium sativum	D002318	Cardiovascular Diseases	Positive
992	17123684	4682	Allium sativum	D013927	Thrombosis	Positive
993	22943423	4682	Allium sativum	D002318	Cardiovascular Diseases	Positive
994	11368655	4682	Allium sativum	D015674	Mammary Neoplasms, Animal	Positive
995	1284227	4682	Allium sativum	D001791	Blood Platelet Disorders	Positive
996	26809277	4682	Allium sativum	D008175	Lung Neoplasms	Positive
997	17040429	4682	Allium sativum	D007249	Inflammation	Negative
998	16635538	4682	Allium sativum	D007898	Leishmaniasis, Visceral	Positive
999	17040429	4682	Allium sativum	D003872	Dermatitis	Negative
1000	27405440	4682	Allium sativum	D007511	Ischemia	Positive
1001	2306712	4682	Allium sativum	D063646	Carcinogenesis	Positive
1002	22957419	4682	Allium sativum	D003920	Diabetes Mellitus	Positive
1003	22858191	4682	Allium sativum	D050197	Atherosclerosis	Positive
1004	11347290	4682	Allium sativum	D050197	Atherosclerosis	Positive
1005	11347290	4682	Allium sativum	D001791	Blood Platelet Disorders	Positive
1006	26764327	4682	Allium sativum	D050197	Atherosclerosis	Positive
1007	26764329	4682	Allium sativum	D002114	Calcinosis	Positive
1008	26690030	4682	Allium sativum	D003920	Diabetes Mellitus	Positive
1009	26764329	4682	Allium sativum	D003324	Coronary Artery Disease	Positive
1010	26780265	4682	Allium sativum	D001523	Mental Disorders	Positive
1011	26780265	4682	Allium sativum	D003092	Colitis	Positive
1012	28195548	4682	Allium sativum	D015456	Leukemia, Biphenotypic, Acute	Positive
1013	12210145	4682	Allium sativum	D007249	Inflammation	Positive
1014	28258439	4682	Allium sativum	D003920	Diabetes Mellitus	Positive
1015	18443381	4682	Allium sativum	D007674	Kidney Diseases	Positive
1016	28258439	4682	Allium sativum	D013226	Status Epilepticus	Positive
1017	2274570	4682	Allium sativum	D013921	Thrombocytopenia	Positive
1018	2274570	4682	Allium sativum	D007022	Hypotension	Positive
1019	2274570	4682	Allium sativum	D013927	Thrombosis	Positive
1020	11347290	4682	Allium sativum	D002318	Cardiovascular Diseases	Positive
1021	24826454	4682	Allium sativum	D003528	Carcinoma, Adenoid Cystic	Positive
1022	24820444	4682	Allium sativum	D013274	Stomach Neoplasms	Positive
1023	22895963	4682	Allium sativum	D006973	Hypertension	Positive
1024	18982874	4682	Allium sativum	D002318	Cardiovascular Diseases	Positive
1025	26764328	4682	Allium sativum	D009369	Neoplasms	Positive
1026	7604070	4682	Allium sativum	D007022	Hypotension	Positive
1027	24859825	4682	Allium sativum	D009369	Neoplasms	Positive
1028	24851880	4682	Allium sativum	D009369	Neoplasms	Positive
1029	10882191	4682	Allium sativum	D013927	Thrombosis	Positive
1030	10882191	4682	Allium sativum	D006938	Hyperlipoproteinemia Type II	Positive
1031	26764331	4682	Allium sativum	D008659	Metabolic Diseases	Positive
1032	10882191	4682	Allium sativum	D050197	Atherosclerosis	Positive
1033	11275474	4682	Allium sativum	D002318	Cardiovascular Diseases	Positive
1034	10072338	4682	Allium sativum	D006255	Rhinitis, Allergic, Seasonal	Negative
1035	25774277	4682	Allium sativum	D005517	Foodborne Diseases	Positive
1036	10072338	4682	Allium sativum	D001249	Asthma	Negative
1037	10072338	4682	Allium sativum	D003872	Dermatitis	Negative
1038	22915096	4682	Allium sativum	D009369	Neoplasms	Positive
1039	10882191	4682	Allium sativum	D006973	Hypertension	Positive
1040	26764335	4682	Allium sativum	D002318	Cardiovascular Diseases	Positive
1041	26764335	4682	Allium sativum	D001791	Blood Platelet Disorders	Positive
1042	10072338	4682	Allium sativum	D014581	Urticaria	Negative
1043	22835810	4682	Allium sativum	D008103	Liver Cirrhosis	Positive
1044	12325471	4682	Allium sativum	D050197	Atherosclerosis	Positive
1045	8575806	4682	Allium sativum	D009765	Obesity	Positive
1046	8575806	4682	Allium sativum	C536209	Congenital central hypoventilation syndrome [Supplementary Concept]	Positive
1047	24772974	4682	Allium sativum	D006938	Hyperlipoproteinemia Type II	Positive
1048	8560468	4682	Allium sativum	D056486	Chemical and Drug Induced Liver Injury	Positive
1049	26656227	4682	Allium sativum	D002318	Cardiovascular Diseases	Positive
1050	3167846	4682	Allium sativum	D006528	Carcinoma, Hepatocellular	Positive
1051	3167846	4682	Allium sativum	D003110	Colonic Neoplasms	Positive
1052	19233877	4682	Allium sativum	D003920	Diabetes Mellitus	Positive
1053	19233877	4682	Allium sativum	D006973	Hypertension	Positive
1054	10089260	4682	Allium sativum	D003866	Depressive Disorder	Positive
1055	2210118	4682	Allium sativum	D006963	Hyperphagia	Positive
1056	2210118	4682	Allium sativum	D059606	Polydipsia	Positive
1057	10072708	4682	Allium sativum	D006937	Hypercholesterolemia	Positive
1058	23861709	4682	Allium sativum	D065626	Non-alcoholic Fatty Liver Disease	Positive
1059	2308875	4682	Allium sativum	D008231	Lymphopenia	Positive
1060	19010926	4682	Allium sativum	D000230	Adenocarcinoma	Positive
1061	19010926	4682	Allium sativum	D011472	Prostatitis	Positive
1062	27107369	4682	Allium sativum	D058625	End Stage Liver Disease	Positive
1063	27107369	4682	Allium sativum	D005235	Fatty Liver, Alcoholic	Positive
1064	2240308	4682	Allium sativum	D001906	Botulism	Negative
1065	18023978	4682	Allium sativum	D003072	Cognition Disorders	Positive
1066	9459173	4682	Allium sativum	D002869	Chromosome Aberrations	Positive
1067	9464471	4682	Allium sativum	D006973	Hypertension	Negative
1068	27090346	4682	Allium sativum	D002318	Cardiovascular Diseases	Positive
1069	17046167	4682	Allium sativum	D056486	Chemical and Drug Induced Liver Injury	Positive
1070	17052873	4682	Allium sativum	D003920	Diabetes Mellitus	Positive
1071	17052873	4682	Allium sativum	D006973	Hypertension	Positive
1072	28671572	4682	Allium sativum	D000544	Alzheimer Disease	Positive
1073	28671572	4682	Allium sativum	D019636	Neurodegenerative Diseases	Positive
1074	18956590	4682	Allium sativum	D013272	Stomach Diseases	Positive
1075	18956590	4682	Allium sativum	D011230	Precancerous Conditions	Positive
1076	10381297	4682	Allium sativum	D001161	Arteriosclerosis	Positive
1077	9503413	4682	Allium sativum	D002318	Cardiovascular Diseases	Positive
1078	9503413	4682	Allium sativum	C566985	Microphthalmia, Syndromic 10 [Supplementary Concept]	Positive
1079	9503413	4682	Allium sativum	D013276	Stomach Ulcer	Negative
1080	23861709	4682	Allium sativum	D056486	Chemical and Drug Induced Liver Injury	Positive
1081	23856496	4682	Allium sativum	D003920	Diabetes Mellitus	Positive
1082	20874684	4682	Allium sativum	D050197	Atherosclerosis	Positive
1083	15161248	4682	Allium sativum	D003920	Diabetes Mellitus	Positive
1084	10072338	4682	Allium sativum	D003877	Dermatitis, Contact	Negative
1085	26281313	4682	Allium sativum	D007674	Kidney Diseases	Positive
1086	26280170	4682	Allium sativum	D009203	Myocardial Infarction	Positive
1087	8234211	4682	Allium sativum	D013274	Stomach Neoplasms	Positive
1088	23847460	4682	Allium sativum	D007674	Kidney Diseases	Positive
1089	22860996	4682	Allium sativum	D006528	Carcinoma, Hepatocellular	Positive
1090	24796753	4682	Allium sativum	D006332	Cardiomegaly	Positive
1091	26706670	4682	Allium sativum	D006099	Granuloma	Positive
1092	27045197	4682	Allium sativum	D006099	Granuloma	Positive
1093	27045197	4682	Allium sativum	D012552	Schistosomiasis	Positive
1094	9503413	4682	Allium sativum	D000740	Anemia	Negative
1095	19010926	4682	Allium sativum	D009362	Neoplasm Metastasis	Positive
1096	8221623	4682	Allium sativum	D063646	Carcinogenesis	Positive
1097	21584252	4682	Allium sativum	D003924	Diabetes Mellitus, Type 2	Positive
1098	17150304	4682	Allium sativum	D011471	Prostatic Neoplasms	Positive
1099	24964572	4682	Allium sativum	D006973	Hypertension	Positive
1100	24308540	4682	Allium sativum	D002181	Candidiasis, Vulvovaginal	Positive
1101	24964572	4682	Allium sativum	D006937	Hypercholesterolemia	Positive
1102	24964572	4682	Allium sativum	D003920	Diabetes Mellitus	Positive
1103	24964572	4682	Allium sativum	D001172	Arthritis, Rheumatoid	Positive
1104	24716172	4682	Allium sativum	D009369	Neoplasms	Positive
1105	24964572	4682	Allium sativum	D002318	Cardiovascular Diseases	Positive
1106	24964572	4682	Allium sativum	D050197	Atherosclerosis	Positive
1107	26869811	4682	Allium sativum	D006973	Hypertension	Positive
1108	26869811	4682	Allium sativum	D007249	Inflammation	Positive
1109	21803844	4682	Allium sativum	D019337	Hematologic Neoplasms	Positive
1110	10030529	4682	Allium sativum	D001172	Arthritis, Rheumatoid	Positive
1111	10030529	4682	Allium sativum	D008881	Migraine Disorders	Positive
1112	552092	4682	Allium sativum	D001791	Blood Platelet Disorders	Positive
1113	24964572	4682	Allium sativum	D013927	Thrombosis	Positive
1114	2379172	4682	Allium sativum	D063646	Carcinogenesis	Positive
1115	27605805	4682	Allium sativum	D004443	Echinococcosis	Positive
1116	17201643	4682	Allium sativum	D056486	Chemical and Drug Induced Liver Injury	Positive
1117	9578984	4682	Allium sativum	D002318	Cardiovascular Diseases	Positive
1118	9600356	4682	Allium sativum	D063646	Carcinogenesis	Positive
1119	11429247	4682	Allium sativum	D063646	Carcinogenesis	Positive
1120	7586181	4682	Allium sativum	D063646	Carcinogenesis	Positive
1121	7586181	4682	Allium sativum	D015674	Mammary Neoplasms, Animal	Positive
1122	11429247	4682	Allium sativum	D002277	Carcinoma	Positive
1123	10030529	4682	Allium sativum	D006973	Hypertension	Positive
1124	2313719	4682	Allium sativum	D008224	Lymphoma, Follicular	Positive
1125	15261977	4682	Allium sativum	D009203	Myocardial Infarction	Positive
1126	12182765	4682	Allium sativum	D015428	Myocardial Reperfusion Injury	Positive
1127	10030529	4682	Allium sativum	D011470	Prostatic Hyperplasia	Positive
1128	10030529	4682	Allium sativum	D005221	Fatigue	Positive
1129	10030529	4682	Allium sativum	D003704	Dementia	Positive
1130	10030529	4682	Allium sativum	D006949	Hyperlipidemias	Positive
1131	15244513	4682	Allium sativum	D063646	Carcinogenesis	Positive
1132	2352608	4682	Allium sativum	D001791	Blood Platelet Disorders	Negative
1133	21792366	4682	Allium sativum	D058065	Diabetic Cardiomyopathies	Positive
1134	21792366	4682	Allium sativum	D003920	Diabetes Mellitus	Positive
1135	26895668	4682	Allium sativum	D063646	Carcinogenesis	Positive
1136	8455576	4682	Allium sativum	D014693	Ventricular Fibrillation	Positive
1137	8439494	4682	Allium sativum	D013274	Stomach Neoplasms	Positive
1138	28194108	4682	Allium sativum	D002318	Cardiovascular Diseases	Positive
1139	28194108	4682	Allium sativum	D006984	Hypertrophy	Positive
1140	28194108	4682	Allium sativum	D006332	Cardiomegaly	Positive
1141	12151352	4682	Allium sativum	D063646	Carcinogenesis	Positive
1142	28587168	4682	Allium sativum	D025861	Blood Coagulation Disorders, Inherited	Positive
1143	22739413	4682	Allium sativum	D009369	Neoplasms	Positive
1144	22736270	4682	Allium sativum	D009369	Neoplasms	Positive
1145	12795686	4682	Allium sativum	D001791	Blood Platelet Disorders	Positive
1146	7809209	4682	Allium sativum	D016919	Meningitis, Cryptococcal	Positive
1147	12795686	4682	Allium sativum	D057049	Thrombotic Microangiopathies	Positive
1148	12795686	4682	Allium sativum	D013927	Thrombosis	Positive
1149	7809209	4682	Allium sativum	D009181	Mycoses	Positive
1150	11444418	4682	Allium sativum	D006938	Hyperlipoproteinemia Type II	Positive
1151	24976533	4682	Allium sativum	D015179	Colorectal Neoplasms	Positive
1152	21086547	4682	Allium sativum	D008659	Metabolic Diseases	Positive
1153	11470743	4682	Allium sativum	D003110	Colonic Neoplasms	Positive
1154	15277073	4682	Allium sativum	D000544	Alzheimer Disease	Positive
1155	1784022	4682	Allium sativum	D013923	Thromboembolism	Positive
1156	19839808	4682	Allium sativum	D002177	Candidiasis	Positive
1157	17219050	4682	Allium sativum	D009447	Neuroblastoma	Positive
1158	23554727	4682	Allium sativum	D007511	Ischemia	Positive
1159	23069586	4682	Allium sativum	D001791	Blood Platelet Disorders	Positive
1160	23554727	4682	Allium sativum	D006331	Heart Diseases	Positive
1161	17918170	4682	Allium sativum	D011471	Prostatic Neoplasms	Positive
1162	7555034	4682	Allium sativum	D001791	Blood Platelet Disorders	Positive
1163	17918164	4682	Allium sativum	D003920	Diabetes Mellitus	Positive
1164	16000231	4682	Allium sativum	D056486	Chemical and Drug Induced Liver Injury	Positive
1165	16000231	4682	Allium sativum	D015179	Colorectal Neoplasms	Positive
1166	21086547	4682	Allium sativum	D003920	Diabetes Mellitus	Positive
1167	17226226	4682	Allium sativum	D001791	Blood Platelet Disorders	Positive
1168	11238800	4682	Allium sativum	D006949	Hyperlipidemias	Positive
1169	11903819	4682	Allium sativum	D002277	Carcinoma	Positive
1170	19070189	4682	Allium sativum	D014456	Ulcer	Positive
1171	17679035	4682	Allium sativum	D008659	Metabolic Diseases	Positive
1172	19070189	4682	Allium sativum	D001745	Urinary Bladder Diseases	Positive
1173	17955479	4682	Allium sativum	D005221	Fatigue	Positive
1174	19070189	4682	Allium sativum	D003731	Dental Caries	Positive
1175	22397224	4682	Allium sativum	D034381	Hearing Loss	Positive
1176	22397224	4682	Allium sativum	D006311	Hearing Disorders	Positive
1177	17966136	4682	Allium sativum	D001791	Blood Platelet Disorders	Positive
1178	27517516	4682	Allium sativum	D029424	Pulmonary Disease, Chronic Obstructive	Positive
1179	17966136	4682	Allium sativum	D002318	Cardiovascular Diseases	Positive
1180	17966137	4682	Allium sativum	D007511	Ischemia	Positive
1181	11903819	4682	Allium sativum	D063646	Carcinogenesis	Positive
1182	11903819	4682	Allium sativum	D009361	Neoplasm Invasiveness	Positive
1183	19082532	4682	Allium sativum	D056486	Chemical and Drug Induced Liver Injury	Positive
1184	17966138	4682	Allium sativum	D050197	Atherosclerosis	Positive
1185	21535728	4682	Allium sativum	D002318	Cardiovascular Diseases	Positive
1186	19601391	4682	Allium sativum	D018149	Glucose Intolerance	Positive
1187	19084378	4682	Allium sativum	D063646	Carcinogenesis	Positive
1188	19084378	4682	Allium sativum	D010212	Papilloma	Positive
1189	21824734	4682	Allium sativum	D011001	Pleuropneumonia	Positive
1190	19084378	4682	Allium sativum	D012878	Skin Neoplasms	Positive
1191	24379966	4682	Allium sativum	D012516	Osteosarcoma	Positive
1192	19601391	4682	Allium sativum	D003920	Diabetes Mellitus	Positive
1193	15738612	4682	Allium sativum	D003920	Diabetes Mellitus	Positive
1194	17951430	4682	Allium sativum	D002318	Cardiovascular Diseases	Positive
1195	25280022	4682	Allium sativum	D045824	Desulfovibrionaceae Infections	Positive
1196	19577455	4682	Allium sativum	D002545	Brain Ischemia	Positive
1197	23493379	4682	Allium sativum	D001249	Asthma	Negative
1198	27363537	4682	Allium sativum	D005355	Fibrosis	Positive
1199	20473715	4682	Allium sativum	D003048	Coccidiosis	Positive
1200	23494807	4682	Allium sativum	D063646	Carcinogenesis	Positive
1201	17155983	4682	Allium sativum	D011471	Prostatic Neoplasms	Positive
1202	23811270	4682	Allium sativum	D063646	Carcinogenesis	Positive
1203	19070189	4682	Allium sativum	D001249	Asthma	Positive
1204	19070189	4682	Allium sativum	D012216	Rheumatic Diseases	Positive
1205	19070189	4682	Allium sativum	D007565	Jaundice	Positive
1206	19070189	4682	Allium sativum	D000740	Anemia	Positive
1207	7598835	4682	Allium sativum	D014693	Ventricular Fibrillation	Positive
1208	19070189	4682	Allium sativum	D015004	Yellow Fever	Positive
1209	19070189	4682	Allium sativum	D012871	Skin Diseases	Positive
1210	19070189	4682	Allium sativum	D004487	Edema	Positive
1211	11238800	4682	Allium sativum	D001791	Blood Platelet Disorders	Positive
1212	11238800	4682	Allium sativum	D002318	Cardiovascular Diseases	Positive
1213	28584577	4682	Allium sativum	D018149	Glucose Intolerance	Positive
1214	23493379	4682	Allium sativum	D012130	Respiratory Hypersensitivity	Negative
1215	22348462	4682	Allium sativum	D001927	Brain Diseases	Positive
1216	11238828	4682	Allium sativum	D006331	Heart Diseases	Positive
1217	2352608	4682	Allium sativum	D006406	Hematoma	Negative
1218	2352608	4682	Allium sativum	D010264	Paraplegia	Negative
1219	11238828	4682	Allium sativum	D009369	Neoplasms	Positive
1220	22348462	4682	Allium sativum	D020244	Infarction, Middle Cerebral Artery	Positive
1221	12669217	74900	Allium schoenoprasum	D003877	Dermatitis, Contact	Negative
1222	1917235	74900	Allium schoenoprasum	D015179	Colorectal Neoplasms	Positive
1223	11673117	74900	Allium schoenoprasum	D015179	Colorectal Neoplasms	Positive
1224	19371472	74900	Allium schoenoprasum	D011471	Prostatic Neoplasms	Positive
1225	11995668	4683	Allium tuberosum	D007938	Leukemia	Positive
1226	28507945	4683	Allium tuberosum	D007239	Infection	Positive
1227	26078771	4683	Allium tuberosum	D001249	Asthma	Positive
1228	26078771	4683	Allium tuberosum	D003967	Diarrhea	Positive
1229	26078771	4683	Allium tuberosum	D015746	Abdominal Pain	Positive
1230	28261311	4683	Allium tuberosum	D007249	Inflammation	Positive
1231	28261311	4683	Allium tuberosum	D006331	Heart Diseases	Positive
1232	26055125	542672	Aloysia triphylla	D009765	Obesity	Positive
1233	15707770	542672	Aloysia triphylla	D003741	Dental Deposits	Positive
1234	26833391	542672	Aloysia triphylla	D015430	Weight Gain	Positive
1235	22510908	542672	Aloysia triphylla	D018512	Parasitemia	Positive
1236	21441718	542672	Aloysia triphylla	D004412	Dysmenorrhea	Positive
1237	24513110	542672	Aloysia triphylla	D003110	Colonic Neoplasms	Positive
1238	22190244	542672	Aloysia triphylla	D007249	Inflammation	Positive
1239	22190244	542672	Aloysia triphylla	D015430	Weight Gain	Positive
1240	21688009	542672	Aloysia triphylla	D003092	Colitis	Positive
1241	18404353	542672	Aloysia triphylla	D001161	Arteriosclerosis	Positive
1242	19090293	542672	Aloysia triphylla	D011023	Pneumonia, Staphylococcal	Positive
1243	20967458	542672	Aloysia triphylla	D009135	Muscular Diseases	Positive
1244	24498833	94327	Alpinia galanga	D007674	Kidney Diseases	Positive
1245	22015185	94327	Alpinia galanga	D007674	Kidney Diseases	Positive
1246	20659317	94327	Alpinia galanga	D012878	Skin Neoplasms	Positive
1247	22015185	94327	Alpinia galanga	D001991	Bronchitis	Positive
1248	24935101	94327	Alpinia galanga	D001943	Breast Neoplasms	Positive
1249	26730146	94327	Alpinia galanga	D003920	Diabetes Mellitus	Positive
1250	24498833	94327	Alpinia galanga	D003920	Diabetes Mellitus	Positive
1251	24498833	94327	Alpinia galanga	D051437	Renal Insufficiency	Positive
1252	21427164	94327	Alpinia galanga	D011471	Prostatic Neoplasms	Positive
1253	22015185	94327	Alpinia galanga	D006331	Heart Diseases	Positive
1254	22015185	94327	Alpinia galanga	D003920	Diabetes Mellitus	Positive
1255	22015185	94327	Alpinia galanga	D007669	Kidney Calculi	Positive
1256	22015185	94327	Alpinia galanga	D004751	Enteritis	Positive
1257	19607898	94327	Alpinia galanga	D007249	Inflammation	Positive
1258	27756508	94327	Alpinia galanga	D008545	Melanoma	Positive
1259	25518303	94327	Alpinia galanga	D010003	Osteoarthritis	Positive
1260	18569341	199623	Alpinia officinarum	D011008	Pneumococcal Infections	Positive
1261	19615910	199623	Alpinia officinarum	D008545	Melanoma	Positive
1262	23724529	199623	Alpinia officinarum	D006470	Hemorrhage	Positive
1263	19715749	199623	Alpinia officinarum	D001168	Arthritis	Positive
1264	23126661	199623	Alpinia officinarum	D009765	Obesity	Positive
1265	23126661	199623	Alpinia officinarum	D007674	Kidney Diseases	Positive
1266	28258481	199623	Alpinia officinarum	D010190	Pancreatic Neoplasms	Positive
1267	23126661	199623	Alpinia officinarum	D003967	Diarrhea	Positive
1268	18604497	199623	Alpinia officinarum	D003141	Communicable Diseases	Positive
1269	23126661	199623	Alpinia officinarum	D014839	Vomiting	Positive
1270	23404367	199623	Alpinia officinarum	D004487	Edema	Positive
1271	23404367	199623	Alpinia officinarum	D001943	Breast Neoplasms	Positive
1272	24161691	199623	Alpinia officinarum	D006528	Carcinoma, Hepatocellular	Positive
1273	23126661	199623	Alpinia officinarum	D015746	Abdominal Pain	Positive
1274	11297839	1008370	Amomum subulatum	D005767	Gastrointestinal Diseases	Positive
1275	17324258	40922	Anethum graveolens	D003967	Diarrhea	Positive
1276	27829842	40922	Anethum graveolens	D002318	Cardiovascular Diseases	Positive
1277	27499792	40922	Anethum graveolens	D012640	Seizures	Positive
1278	27499792	40922	Anethum graveolens	D004827	Epilepsy	Positive
1279	24049614	40922	Anethum graveolens	D050197	Atherosclerosis	Positive
1280	24049614	40922	Anethum graveolens	D006938	Hyperlipoproteinemia Type II	Positive
1281	26401357	40922	Anethum graveolens	D005873	Giardiasis	Positive
1282	27499792	40922	Anethum graveolens	D003920	Diabetes Mellitus	Positive
1283	27829842	40922	Anethum graveolens	D003920	Diabetes Mellitus	Positive
1284	25337380	40922	Anethum graveolens	D004831	Epilepsies, Myoclonic	Positive
1285	25337380	40922	Anethum graveolens	D004830	Epilepsy, Tonic-Clonic	Positive
1286	15730429	357850	Angelica keiskei	D006973	Hypertension	Positive
1287	15730429	357850	Angelica keiskei	D020521	Stroke	Positive
1288	16445577	357850	Angelica keiskei	D006973	Hypertension	Positive
1289	16445577	357850	Angelica keiskei	D020521	Stroke	Positive
1290	17250645	357850	Angelica keiskei	D007022	Hypotension	Positive
1291	17250645	357850	Angelica keiskei	D020521	Stroke	Positive
1292	17250645	357850	Angelica keiskei	D006973	Hypertension	Positive
1293	25502980	357850	Angelica keiskei	D009369	Neoplasms	Positive
1294	25502980	357850	Angelica keiskei	D003327	Coronary Disease	Positive
1295	25531033	357850	Angelica keiskei	D008108	Liver Diseases, Alcoholic	Positive
1296	18379052	357850	Angelica keiskei	D009447	Neuroblastoma	Positive
1297	25502980	357850	Angelica keiskei	D006973	Hypertension	Positive
1298	23596719	357850	Angelica keiskei	D003920	Diabetes Mellitus	Positive
1299	22246225	4045	Apium graveolens	D020521	Stroke	Positive
1300	16901994	4045	Apium graveolens	D063646	Carcinogenesis	Positive
1301	26462366	4045	Apium graveolens	D001168	Arthritis	Positive
1302	20645778	4045	Apium graveolens	D013272	Stomach Diseases	Positive
1303	1440434	4045	Apium graveolens	D013280	Stomatitis	Negative
1304	1440434	4045	Apium graveolens	D006685	Hoarseness	Negative
1305	1440434	4045	Apium graveolens	D007819	Laryngeal Edema	Negative
1306	15035799	4045	Apium graveolens	D007249	Inflammation	Positive
1307	18714542	4045	Apium graveolens	D000707	Anaphylaxis	Negative
1308	7398283	4045	Apium graveolens	D014581	Urticaria	Negative
1309	7398283	4045	Apium graveolens	D004487	Edema	Negative
1310	1440434	4045	Apium graveolens	D014581	Urticaria	Negative
1311	1440434	4045	Apium graveolens	D000707	Anaphylaxis	Negative
1312	28143892	4045	Apium graveolens	D051436	Renal Insufficiency, Chronic	Positive
1313	28143892	4045	Apium graveolens	D005355	Fibrosis	Positive
1314	3454174	4045	Apium graveolens	D006255	Rhinitis, Allergic, Seasonal	Negative
1315	1440434	4045	Apium graveolens	D001249	Asthma	Negative
1316	15035799	4045	Apium graveolens	D001168	Arthritis	Positive
1317	24374236	4045	Apium graveolens	D004487	Edema	Positive
1318	15035799	4045	Apium graveolens	D005355	Fibrosis	Positive
1319	20222571	4045	Apium graveolens	D014777	Virus Diseases	Positive
1320	27640886	4045	Apium graveolens	D015441	Leprosy, Tuberculoid	Positive
1321	4006177	4045	Apium graveolens	D014581	Urticaria	Negative
1322	4006177	4045	Apium graveolens	D004487	Edema	Negative
1323	4006177	4045	Apium graveolens	D000707	Anaphylaxis	Negative
1324	8146811	4045	Apium graveolens	D005512	Food Hypersensitivity	Negative
1325	3983587	4045	Apium graveolens	D006255	Rhinitis, Allergic, Seasonal	Negative
1326	3983587	4045	Apium graveolens	D000707	Anaphylaxis	Negative
1327	10651781	4045	Apium graveolens	D006255	Rhinitis, Allergic, Seasonal	Negative
1328	3983587	4045	Apium graveolens	D014581	Urticaria	Negative
1329	28458701	4045	Apium graveolens	D006980	Hyperthyroidism	Negative
1330	17040567	4045	Apium graveolens	D006973	Hypertension	Positive
1331	17040567	4045	Apium graveolens	D007565	Jaundice	Positive
1332	17040567	4045	Apium graveolens	D003920	Diabetes Mellitus	Positive
1333	15035799	4045	Apium graveolens	D010300	Parkinson Disease	Positive
1334	28143892	4045	Apium graveolens	D006973	Hypertension	Positive
1335	3258136	4045	Apium graveolens	D014581	Urticaria	Negative
1336	24374236	4045	Apium graveolens	D007249	Inflammation	Positive
1337	26101753	4045	Apium graveolens	D006973	Hypertension	Positive
1338	25206470	4045	Apium graveolens	D002544	Cerebral Infarction	Positive
1339	22233765	4045	Apium graveolens	D007511	Ischemia	Positive
1340	17267036	4045	Apium graveolens	D011488	Protein Deficiency	Positive
1341	22470187	4045	Apium graveolens	D006255	Rhinitis, Allergic, Seasonal	Negative
1342	22470187	4045	Apium graveolens	D000707	Anaphylaxis	Negative
1343	26874593	4045	Apium graveolens	D016055	Urinary Retention	Positive
1344	22233765	4045	Apium graveolens	D015140	Dementia, Vascular	Positive
1345	26092628	4045	Apium graveolens	D000544	Alzheimer Disease	Positive
1346	22246225	4045	Apium graveolens	D006973	Hypertension	Positive
1347	1535424	4045	Apium graveolens	D005076	Exanthema	Negative
1348	10680583	4045	Apium graveolens	D020022	Genetic Predisposition to Disease	Positive
1349	1535424	4045	Apium graveolens	D003872	Dermatitis	Negative
1350	25126168	4045	Apium graveolens	D007511	Ischemia	Positive
1351	25126168	4045	Apium graveolens	D015140	Dementia, Vascular	Positive
1352	10848918	4045	Apium graveolens	D006255	Rhinitis, Allergic, Seasonal	Negative
1353	25149651	4045	Apium graveolens	D015140	Dementia, Vascular	Positive
1354	19801343	4045	Apium graveolens	D003876	Dermatitis, Atopic	Negative
1355	8161113	4045	Apium graveolens	D017484	Dermatitis, Phototoxic	Negative
1356	24188309	4045	Apium graveolens	D001791	Blood Platelet Disorders	Positive
1357	27439966	4045	Apium graveolens	D015140	Dementia, Vascular	Positive
1358	3258136	4045	Apium graveolens	D000799	Angioedema	Negative
1359	24034079	4045	Apium graveolens	D020521	Stroke	Positive
1360	3258136	4045	Apium graveolens	D012131	Respiratory Insufficiency	Negative
1361	27467225	4045	Apium graveolens	D003866	Depressive Disorder	Negative
1362	27467225	4045	Apium graveolens	D001714	Bipolar Disorder	Negative
1363	12184670	4045	Apium graveolens	D017484	Dermatitis, Phototoxic	Negative
1364	16285482	4045	Apium graveolens	D006255	Rhinitis, Allergic, Seasonal	Negative
1365	27439966	4045	Apium graveolens	D002545	Brain Ischemia	Positive
1366	6670280	4045	Apium graveolens	D014581	Urticaria	Negative
1367	16031362	4045	Apium graveolens	D017484	Dermatitis, Phototoxic	Negative
1368	6228376	4045	Apium graveolens	D017484	Dermatitis, Phototoxic	Negative
1369	16259716	4045	Apium graveolens	D007249	Inflammation	Positive
1370	28758965	4045	Apium graveolens	D005512	Food Hypersensitivity	Negative
1371	20554868	4045	Apium graveolens	D015140	Dementia, Vascular	Positive
1372	20554868	4045	Apium graveolens	D007511	Ischemia	Positive
1373	27439966	4045	Apium graveolens	D000544	Alzheimer Disease	Positive
1374	6670280	4045	Apium graveolens	D004487	Edema	Negative
1375	11846995	4045	Apium graveolens	D012216	Rheumatic Diseases	Positive
1376	7741963	4045	Apium graveolens	D000707	Anaphylaxis	Negative
1377	2373647	4045	Apium graveolens	D014581	Urticaria	Negative
1378	2373647	4045	Apium graveolens	D007819	Laryngeal Edema	Negative
1379	2373647	4045	Apium graveolens	D001249	Asthma	Negative
1380	17639514	4045	Apium graveolens	D005512	Food Hypersensitivity	Negative
1381	1917235	4045	Apium graveolens	D015179	Colorectal Neoplasms	Positive
1382	26940333	4045	Apium graveolens	D006943	Hyperglycemia	Positive
1383	26940333	4045	Apium graveolens	D007249	Inflammation	Positive
1384	26940333	4045	Apium graveolens	D009336	Necrosis	Positive
1385	26940333	4045	Apium graveolens	D006949	Hyperlipidemias	Positive
1386	26940333	4045	Apium graveolens	D001284	Atrophy	Positive
1387	15675458	4045	Apium graveolens	D005512	Food Hypersensitivity	Negative
1388	16512809	4045	Apium graveolens	D006255	Rhinitis, Allergic, Seasonal	Negative
1389	2373647	4045	Apium graveolens	D012769	Shock	Negative
1390	17351917	4045	Apium graveolens	D064420	Drug-Related Side Effects and Adverse Reactions	Positive
1391	24924290	4045	Apium graveolens	D015179	Colorectal Neoplasms	Positive
1392	15797622	4045	Apium graveolens	D063646	Carcinogenesis	Positive
1393	26940333	4045	Apium graveolens	D064420	Drug-Related Side Effects and Adverse Reactions	Positive
1394	23933316	3704	Armoracia rusticana	D004827	Epilepsy	Positive
1395	10996012	3704	Armoracia rusticana	D001791	Blood Platelet Disorders	Positive
1396	27168399	3704	Armoracia rusticana	D007938	Leukemia	Positive
1397	23083066	3704	Armoracia rusticana	D012140	Respiratory Tract Diseases	Positive
1398	11237193	3704	Armoracia rusticana	D001791	Blood Platelet Disorders	Positive
1399	25789847	72332	Artemisia absinthium	D002471	Cell Transformation, Neoplastic	Positive
1400	27316397	72332	Artemisia absinthium	D050197	Atherosclerosis	Positive
1401	18752857	72332	Artemisia absinthium	D008288	Malaria	Positive
1402	27313063	72332	Artemisia absinthium	D008288	Malaria	Positive
1403	21999109	72332	Artemisia absinthium	D001523	Mental Disorders	Positive
1404	20435123	72332	Artemisia absinthium	D013274	Stomach Neoplasms	Positive
1405	26885485	72332	Artemisia absinthium	D008288	Malaria	Positive
1406	26885485	72332	Artemisia absinthium	D005334	Fever	Positive
1407	20435123	72332	Artemisia absinthium	D019958	Attention Deficit and Disruptive Behavior Disorders	Positive
1408	16722551	72332	Artemisia absinthium	D012640	Seizures	Negative
1409	20156139	72332	Artemisia absinthium	D001172	Arthritis, Rheumatoid	Positive
1410	23117091	72332	Artemisia absinthium	D007249	Inflammation	Positive
1411	17855047	72332	Artemisia absinthium	D012769	Shock	Positive
1412	21633574	72332	Artemisia absinthium	D009422	Nervous System Diseases	Positive
1413	19831287	72332	Artemisia absinthium	D004830	Epilepsy, Tonic-Clonic	Negative
1414	19883518	72332	Artemisia absinthium	D009369	Neoplasms	Positive
1415	17362507	72332	Artemisia absinthium	D010146	Pain	Positive
1416	26455476	72332	Artemisia absinthium	D004194	Disease	Positive
1417	22958433	72332	Artemisia absinthium	D003288	Contusions	Positive
1418	22958433	72332	Artemisia absinthium	D012871	Skin Diseases	Positive
1419	24431547	72332	Artemisia absinthium	D015430	Weight Gain	Positive
1420	24431547	72332	Artemisia absinthium	D003048	Coccidiosis	Positive
1421	7590079	72332	Artemisia absinthium	D056486	Chemical and Drug Induced Liver Injury	Positive
1422	20542104	72332	Artemisia absinthium	D020521	Stroke	Positive
1423	16612385	72332	Artemisia absinthium	D008288	Malaria	Positive
1424	26455476	72332	Artemisia absinthium	D001249	Asthma	Positive
1425	25823193	72332	Artemisia absinthium	D000138	Acidosis	Negative
1426	25823193	72332	Artemisia absinthium	D003967	Diarrhea	Negative
1427	23570523	72332	Artemisia absinthium	D019636	Neurodegenerative Diseases	Positive
1428	19017637	72332	Artemisia absinthium	D008288	Malaria	Positive
1429	22436096	72332	Artemisia absinthium	D003141	Communicable Diseases	Positive
1430	18983675	72332	Artemisia absinthium	D008288	Malaria	Positive
1431	1341087	72332	Artemisia absinthium	D008288	Malaria	Positive
1432	23066225	72332	Artemisia absinthium	D005334	Fever	Positive
1433	20936911	72332	Artemisia absinthium	D008288	Malaria	Positive
1434	20843592	72332	Artemisia absinthium	D011507	Proteinuria	Positive
1435	15896935	72332	Artemisia absinthium	D012640	Seizures	Negative
1436	20435123	72332	Artemisia absinthium	D020521	Stroke	Positive
1437	26079854	72341	Artemisia dracunculus	D000699	Pain Insensitivity, Congenital	Positive
1438	24985101	72341	Artemisia dracunculus	D005207	Fasciculation	Positive
1439	25980421	72341	Artemisia dracunculus	D003920	Diabetes Mellitus	Positive
1440	27761422	72341	Artemisia dracunculus	D020065	Hepatopulmonary Syndrome	Positive
1441	21225225	72341	Artemisia dracunculus	D010523	Peripheral Nervous System Diseases	Positive
1442	25076224	72341	Artemisia dracunculus	D004938	Esophageal Neoplasms	Positive
1443	21821921	72341	Artemisia dracunculus	D008545	Melanoma	Positive
1444	24074293	72341	Artemisia dracunculus	D005767	Gastrointestinal Diseases	Positive
1445	28628023	4220	Artemisia vulgaris	D006255	Rhinitis, Allergic, Seasonal	Negative
1446	9555613	4220	Artemisia vulgaris	D006255	Rhinitis, Allergic, Seasonal	Negative
1447	23729110	4220	Artemisia vulgaris	D006255	Rhinitis, Allergic, Seasonal	Negative
1448	15291909	4220	Artemisia vulgaris	D006255	Rhinitis, Allergic, Seasonal	Negative
1449	14720274	4220	Artemisia vulgaris	D006255	Rhinitis, Allergic, Seasonal	Negative
1450	14720274	4220	Artemisia vulgaris	D000707	Anaphylaxis	Negative
1451	9816923	4220	Artemisia vulgaris	D006255	Rhinitis, Allergic, Seasonal	Negative
1452	20359108	4220	Artemisia vulgaris	D006255	Rhinitis, Allergic, Seasonal	Negative
1453	19751814	4220	Artemisia vulgaris	D001249	Asthma	Positive
1454	19751814	4220	Artemisia vulgaris	D003967	Diarrhea	Positive
1455	23018776	4220	Artemisia vulgaris	D006255	Rhinitis, Allergic, Seasonal	Negative
1456	18557531	4220	Artemisia vulgaris	D001715	Bird Diseases	Negative
1457	19751814	4220	Artemisia vulgaris	D000402	Airway Obstruction	Positive
1458	3983587	4220	Artemisia vulgaris	D006255	Rhinitis, Allergic, Seasonal	Negative
1459	23274058	4220	Artemisia vulgaris	D016889	Endometrial Neoplasms	Positive
1460	8146811	4220	Artemisia vulgaris	D005512	Food Hypersensitivity	Negative
1461	28303765	4220	Artemisia vulgaris	D006255	Rhinitis, Allergic, Seasonal	Negative
1462	19751814	4220	Artemisia vulgaris	D006948	Hyperkinesis	Positive
1463	12359005	4220	Artemisia vulgaris	D063926	Drug Hypersensitivity Syndrome	Negative
1464	22871092	4220	Artemisia vulgaris	D006255	Rhinitis, Allergic, Seasonal	Negative
1465	17072112	4220	Artemisia vulgaris	D006255	Rhinitis, Allergic, Seasonal	Negative
1466	1370681	4220	Artemisia vulgaris	D002862	Chromoblastomycosis	Negative
1467	6614407	4220	Artemisia vulgaris	D006255	Rhinitis, Allergic, Seasonal	Negative
1468	12421987	4220	Artemisia vulgaris	D006255	Rhinitis, Allergic, Seasonal	Negative
1469	15852491	4220	Artemisia vulgaris	D017093	Liver Failure	Positive
1470	27573489	4220	Artemisia vulgaris	D007249	Inflammation	Positive
1471	4048909	4220	Artemisia vulgaris	D006255	Rhinitis, Allergic, Seasonal	Negative
1472	28303765	4220	Artemisia vulgaris	D001249	Asthma	Negative
1473	19361284	4220	Artemisia vulgaris	D006255	Rhinitis, Allergic, Seasonal	Negative
1474	18221477	4220	Artemisia vulgaris	D003876	Dermatitis, Atopic	Negative
1475	22691258	4220	Artemisia vulgaris	D063926	Drug Hypersensitivity Syndrome	Negative
1476	25540960	4220	Artemisia vulgaris	D008288	Malaria	Positive
1477	16883108	4220	Artemisia vulgaris	D006255	Rhinitis, Allergic, Seasonal	Negative
1478	12078423	4220	Artemisia vulgaris	D018458	Persistent Vegetative State	Negative
1479	10594546	4220	Artemisia vulgaris	D006255	Rhinitis, Allergic, Seasonal	Negative
1480	15575930	4220	Artemisia vulgaris	D006255	Rhinitis, Allergic, Seasonal	Negative
1481	2098733	4220	Artemisia vulgaris	D006255	Rhinitis, Allergic, Seasonal	Negative
1482	26236098	4220	Artemisia vulgaris	D002318	Cardiovascular Diseases	Positive
1483	26236098	4220	Artemisia vulgaris	D050197	Atherosclerosis	Positive
1484	25540960	4220	Artemisia vulgaris	D013922	Thrombocytosis	Positive
1485	25540960	4220	Artemisia vulgaris	D013921	Thrombocytopenia	Positive
1486	25540960	4220	Artemisia vulgaris	D007676	Kidney Failure, Chronic	Positive
1487	2336860	4220	Artemisia vulgaris	D006255	Rhinitis, Allergic, Seasonal	Negative
1488	18325496	4220	Artemisia vulgaris	D014235	Trichinellosis	Positive
1489	23018776	4220	Artemisia vulgaris	D014581	Urticaria	Positive
1490	15888250	4220	Artemisia vulgaris	D006255	Rhinitis, Allergic, Seasonal	Negative
1491	6670280	4220	Artemisia vulgaris	D014581	Urticaria	Negative
1492	3097814	4220	Artemisia vulgaris	D006255	Rhinitis, Allergic, Seasonal	Negative
1493	22335978	4220	Artemisia vulgaris	D006255	Rhinitis, Allergic, Seasonal	Negative
1494	3752620	4220	Artemisia vulgaris	D006255	Rhinitis, Allergic, Seasonal	Negative
1495	15696102	4220	Artemisia vulgaris	D006255	Rhinitis, Allergic, Seasonal	Negative
1496	12170274	4220	Artemisia vulgaris	D006255	Rhinitis, Allergic, Seasonal	Negative
1497	2674263	4220	Artemisia vulgaris	D006255	Rhinitis, Allergic, Seasonal	Negative
1498	2674263	4220	Artemisia vulgaris	D001249	Asthma	Negative
1499	15888250	4220	Artemisia vulgaris	D014581	Urticaria	Negative
1500	493910	4220	Artemisia vulgaris	D006255	Rhinitis, Allergic, Seasonal	Negative
1501	11407229	4220	Artemisia vulgaris	D006255	Rhinitis, Allergic, Seasonal	Negative
1502	21831329	4220	Artemisia vulgaris	D006255	Rhinitis, Allergic, Seasonal	Negative
1503	18219834	4220	Artemisia vulgaris	C537866	Oculocerebral hypopigmentation syndrome type Preus [Supplementary Concept]	Negative
1504	18219834	4220	Artemisia vulgaris	D012130	Respiratory Hypersensitivity	Negative
1505	20556967	4220	Artemisia vulgaris	D006255	Rhinitis, Allergic, Seasonal	Negative
1506	6670280	4220	Artemisia vulgaris	D004487	Edema	Negative
1507	12789236	4220	Artemisia vulgaris	D006255	Rhinitis, Allergic, Seasonal	Negative
1508	16254437	4220	Artemisia vulgaris	D006255	Rhinitis, Allergic, Seasonal	Negative
1509	18358104	4220	Artemisia vulgaris	D006255	Rhinitis, Allergic, Seasonal	Negative
1510	28160864	4220	Artemisia vulgaris	D056486	Chemical and Drug Induced Liver Injury	Positive
1511	11494521	4220	Artemisia vulgaris	D006255	Rhinitis, Allergic, Seasonal	Negative
1512	28160864	4220	Artemisia vulgaris	D001523	Mental Disorders	Positive
1513	16285482	4220	Artemisia vulgaris	D006255	Rhinitis, Allergic, Seasonal	Negative
1514	16285482	4220	Artemisia vulgaris	D004487	Edema	Negative
1515	18358104	4220	Artemisia vulgaris	D003876	Dermatitis, Atopic	Negative
1516	20128420	4220	Artemisia vulgaris	D006255	Rhinitis, Allergic, Seasonal	Negative
1517	16512809	4220	Artemisia vulgaris	D006255	Rhinitis, Allergic, Seasonal	Negative
1518	10071524	4220	Artemisia vulgaris	D006255	Rhinitis, Allergic, Seasonal	Negative
1519	27630733	145700	Attalea speciosa	D003141	Communicable Diseases	Positive
1520	17141996	145700	Attalea speciosa	D013927	Thrombosis	Positive
1521	25565770	145700	Attalea speciosa	D003141	Communicable Diseases	Positive
1522	18797799	145700	Attalea speciosa	D007938	Leukemia	Positive
1523	18797799	145700	Attalea speciosa	D007249	Inflammation	Positive
1524	20832463	145700	Attalea speciosa	D007973	Leukorrhea	Positive
1525	23990721	145700	Attalea speciosa	D011470	Prostatic Hyperplasia	Positive
1526	20832463	145700	Attalea speciosa	D005756	Gastritis	Positive
1527	17141996	145700	Attalea speciosa	D054556	Venous Thromboembolism	Positive
1528	20832463	145700	Attalea speciosa	D014456	Ulcer	Positive
1529	20832463	145700	Attalea speciosa	D012216	Rheumatic Diseases	Positive
1530	11893412	39976	Backhousia citriodora	D007710	Klebsiella Infections	Positive
1531	11893412	39976	Backhousia citriodora	D004927	Escherichia coli Infections	Positive
1532	24683372	178105	Backhousia myrtifolia	D043183	Irritable Bowel Syndrome	Positive
1533	27104761	178105	Backhousia myrtifolia	D015179	Colorectal Neoplasms	Positive
1534	24683372	178105	Backhousia myrtifolia	D003248	Constipation	Positive
1535	23083112	178105	Backhousia myrtifolia	D005767	Gastrointestinal Diseases	Positive
1536	22664727	258209	Berberis vulgaris	D007511	Ischemia	Positive
1537	28656090	258209	Berberis vulgaris	D003920	Diabetes Mellitus	Positive
1538	28656089	258209	Berberis vulgaris	D001145	Arrhythmias, Cardiac	Positive
1539	28656090	258209	Berberis vulgaris	D056486	Chemical and Drug Induced Liver Injury	Positive
1540	27134945	258209	Berberis vulgaris	D016585	Vaginosis, Bacterial	Positive
1541	23038982	258209	Berberis vulgaris	D000152	Acne Vulgaris	Positive
1542	26122228	258209	Berberis vulgaris	D009369	Neoplasms	Positive
1543	15993555	258209	Berberis vulgaris	D012640	Seizures	Positive
1544	25237645	258209	Berberis vulgaris	D013375	Substance Withdrawal Syndrome	Positive
1545	28656089	258209	Berberis vulgaris	D000544	Alzheimer Disease	Positive
1546	15993555	258209	Berberis vulgaris	D004827	Epilepsy	Positive
1547	24872938	258209	Berberis vulgaris	D003920	Diabetes Mellitus	Positive
1548	23870376	258209	Berberis vulgaris	D052878	Urolithiasis	Positive
1549	27261610	258209	Berberis vulgaris	D011658	Pulmonary Fibrosis	Positive
1550	20564494	258209	Berberis vulgaris	D052878	Urolithiasis	Positive
1551	28656091	258209	Berberis vulgaris	D007022	Hypotension	Positive
1552	28656085	258209	Berberis vulgaris	D015427	Reperfusion Injury	Positive
1553	25861496	258209	Berberis vulgaris	D007249	Inflammation	Positive
1554	15993555	258209	Berberis vulgaris	D009410	Nerve Degeneration	Positive
1555	28656089	258209	Berberis vulgaris	D003920	Diabetes Mellitus	Positive
1556	15993555	258209	Berberis vulgaris	D006973	Hypertension	Positive
1557	22942749	258209	Berberis vulgaris	D056486	Chemical and Drug Induced Liver Injury	Positive
1558	15993555	258209	Berberis vulgaris	D013610	Tachycardia	Positive
1559	24007270	258209	Berberis vulgaris	D007247	Infertility, Female	Positive
1560	26023989	258209	Berberis vulgaris	D006976	Hypertension, Pulmonary	Positive
1561	24535622	258209	Berberis vulgaris	D000647	Amnesia	Positive
1562	28656091	258209	Berberis vulgaris	D002318	Cardiovascular Diseases	Positive
1563	19661066	258209	Berberis vulgaris	D003967	Diarrhea	Positive
1564	26639503	258209	Berberis vulgaris	D003920	Diabetes Mellitus	Positive
1565	27757195	258209	Berberis vulgaris	D016585	Vaginosis, Bacterial	Positive
1566	24250489	258209	Berberis vulgaris	D003920	Diabetes Mellitus	Positive
1567	24536039	258209	Berberis vulgaris	D008659	Metabolic Diseases	Positive
1568	25763235	258209	Berberis vulgaris	D008659	Metabolic Diseases	Positive
1569	26023989	258209	Berberis vulgaris	D017380	Hypertrophy, Right Ventricular	Positive
1570	24007270	258209	Berberis vulgaris	D000544	Alzheimer Disease	Positive
1571	20638957	258209	Berberis vulgaris	D004827	Epilepsy	Positive
1572	28656091	258209	Berberis vulgaris	D008659	Metabolic Diseases	Positive
1573	20638957	258209	Berberis vulgaris	D012640	Seizures	Positive
1574	26600752	258209	Berberis vulgaris	D003920	Diabetes Mellitus	Positive
1575	19661066	258209	Berberis vulgaris	D003920	Diabetes Mellitus	Positive
1576	21252569	66672	Bixa orellana	D007249	Inflammation	Positive
1577	23410184	66672	Bixa orellana	D001523	Mental Disorders	Positive
1578	18773125	66672	Bixa orellana	D003920	Diabetes Mellitus	Positive
1579	15781219	66672	Bixa orellana	D063646	Carcinogenesis	Positive
1580	1994783	66672	Bixa orellana	D000799	Angioedema	Negative
1581	1994783	66672	Bixa orellana	D007022	Hypotension	Negative
1582	11285683	66672	Bixa orellana	D000707	Anaphylaxis	Negative
1583	1994783	66672	Bixa orellana	D000707	Anaphylaxis	Negative
1584	11285683	66672	Bixa orellana	D014581	Urticaria	Negative
1585	17040567	66672	Bixa orellana	D003920	Diabetes Mellitus	Positive
1586	12801012	66672	Bixa orellana	D011023	Pneumonia, Staphylococcal	Positive
1587	17040567	66672	Bixa orellana	D007565	Jaundice	Positive
1588	28292028	66672	Bixa orellana	D009369	Neoplasms	Positive
1589	17040567	66672	Bixa orellana	D006973	Hypertension	Positive
1590	24624139	66672	Bixa orellana	D003920	Diabetes Mellitus	Positive
1591	23430951	66672	Bixa orellana	D006323	Heart Arrest	Positive
1592	22239725	66672	Bixa orellana	D003920	Diabetes Mellitus	Positive
1593	1994783	66672	Bixa orellana	D014581	Urticaria	Negative
1594	10821961	66672	Bixa orellana	D012871	Skin Diseases	Positive
1595	25687616	13363	Borago officinalis	D003920	Diabetes Mellitus	Positive
1596	25060965	13363	Borago officinalis	D003072	Cognition Disorders	Positive
1597	21476887	13363	Borago officinalis	D005767	Gastrointestinal Diseases	Positive
1598	28210282	13363	Borago officinalis	D001249	Asthma	Positive
1599	18078406	13363	Borago officinalis	D004890	Erythema	Positive
1600	18078406	13363	Borago officinalis	D003876	Dermatitis, Atopic	Positive
1601	12368400	13363	Borago officinalis	D012871	Skin Diseases	Positive
1602	15798815	13363	Borago officinalis	D003141	Communicable Diseases	Positive
1603	15798815	13363	Borago officinalis	D005334	Fever	Positive
1604	11710548	13363	Borago officinalis	D001172	Arthritis, Rheumatoid	Positive
1605	9118672	13363	Borago officinalis	D007022	Hypotension	Positive
1606	28210282	13363	Borago officinalis	D063926	Drug Hypersensitivity Syndrome	Positive
1607	22371772	13363	Borago officinalis	D003141	Communicable Diseases	Positive
1608	21476887	13363	Borago officinalis	D004194	Disease	Positive
1609	27050790	13363	Borago officinalis	D020257	Ventricular Remodeling	Positive
1610	22371772	13363	Borago officinalis	D004487	Edema	Positive
1611	25013802	13363	Borago officinalis	D007859	Learning Disorders	Positive
1612	23980847	13363	Borago officinalis	D004890	Erythema	Positive
1613	9233748	13363	Borago officinalis	D055371	Acute Lung Injury	Positive
1614	26334939	13363	Borago officinalis	D003141	Communicable Diseases	Positive
1615	1335001	13363	Borago officinalis	D006973	Hypertension	Positive
1616	25060965	13363	Borago officinalis	D000544	Alzheimer Disease	Positive
1617	20441676	13363	Borago officinalis	D051437	Renal Insufficiency	Positive
1618	25013802	13363	Borago officinalis	D008569	Memory Disorders	Positive
1619	25013802	13363	Borago officinalis	D000544	Alzheimer Disease	Positive
1620	17900837	13363	Borago officinalis	D002318	Cardiovascular Diseases	Positive
1621	10470743	13363	Borago officinalis	D018805	Sepsis	Positive
1622	20441676	13363	Borago officinalis	D018805	Sepsis	Positive
1623	10470743	13363	Borago officinalis	D012128	Respiratory Distress Syndrome, Adult	Positive
1624	25013802	13363	Borago officinalis	D003072	Cognition Disorders	Positive
1625	10470743	13363	Borago officinalis	D011014	Pneumonia	Positive
1626	20441676	13363	Borago officinalis	D055371	Acute Lung Injury	Positive
1627	17900837	13363	Borago officinalis	D005767	Gastrointestinal Diseases	Positive
1628	20441676	13363	Borago officinalis	D012128	Respiratory Distress Syndrome, Adult	Positive
1629	1476031	13363	Borago officinalis	D003876	Dermatitis, Atopic	Positive
1630	12971736	13363	Borago officinalis	D012128	Respiratory Distress Syndrome, Adult	Positive
1631	22371772	13363	Borago officinalis	D006331	Heart Diseases	Positive
1632	16007562	13363	Borago officinalis	D007249	Inflammation	Positive
1633	11255765	13363	Borago officinalis	D050197	Atherosclerosis	Positive
1634	10233322	13363	Borago officinalis	D003876	Dermatitis, Atopic	Positive
1635	21664309	13363	Borago officinalis	D010024	Osteoporosis	Positive
1636	16215155	13363	Borago officinalis	D011014	Pneumonia	Positive
1637	22359349	13363	Borago officinalis	D005234	Fatty Liver	Positive
1638	21664309	13363	Borago officinalis	D007249	Inflammation	Positive
1639	9648942	13363	Borago officinalis	D006973	Hypertension	Positive
1640	16421287	13363	Borago officinalis	D006973	Hypertension	Positive
1641	21387119	13363	Borago officinalis	D001172	Arthritis, Rheumatoid	Positive
1642	21387119	13363	Borago officinalis	D003876	Dermatitis, Atopic	Positive
1643	21387119	13363	Borago officinalis	D003929	Diabetic Neuropathies	Positive
1644	21387119	13363	Borago officinalis	D013226	Status Epilepticus	Negative
1645	27050790	13363	Borago officinalis	D006333	Heart Failure	Positive
1646	16543789	13363	Borago officinalis	D012128	Respiratory Distress Syndrome, Adult	Positive
1647	9758202	13363	Borago officinalis	D006973	Hypertension	Positive
1648	27050790	13363	Borago officinalis	D009203	Myocardial Infarction	Positive
1649	12591005	13363	Borago officinalis	D007249	Inflammation	Positive
1650	23376281	3707	Brassica juncea	D005414	Flatulence	Positive
1651	12887153	3707	Brassica juncea	D003920	Diabetes Mellitus	Positive
1652	24250555	3710	Brassica nigra	D012640	Seizures	Positive
1653	26471058	3710	Brassica nigra	D008288	Malaria	Positive
1654	2954759	3710	Brassica nigra	D003877	Dermatitis, Contact	Negative
1655	9776963	3710	Brassica nigra	D012128	Respiratory Distress Syndrome, Adult	Negative
1656	25050309	377494	Bunium persicum	D006938	Hyperlipoproteinemia Type II	Positive
1657	20566444	377494	Bunium persicum	D009765	Obesity	Positive
1658	24459899	385388	Camellia oleifera	D009765	Obesity	Positive
1659	19252318	385388	Camellia oleifera	D052016	Mucositis	Positive
1660	27647009	65558	Capparis spinosa	D010003	Osteoarthritis	Positive
1661	27647009	65558	Capparis spinosa	D001172	Arthritis, Rheumatoid	Positive
1662	27647009	65558	Capparis spinosa	D015746	Abdominal Pain	Positive
1663	27647009	65558	Capparis spinosa	D012216	Rheumatic Diseases	Positive
1664	19946593	65558	Capparis spinosa	D007637	Keratoconjunctivitis	Negative
1665	10433476	65558	Capparis spinosa	D056486	Chemical and Drug Induced Liver Injury	Positive
1666	26934780	65558	Capparis spinosa	D008569	Memory Disorders	Positive
1667	3485894	65558	Capparis spinosa	D004487	Edema	Positive
1668	26434289	65558	Capparis spinosa	D006323	Heart Arrest	Positive
1669	27761417	65558	Capparis spinosa	D064420	Drug-Related Side Effects and Adverse Reactions	Positive
1670	26445712	65558	Capparis spinosa	D006943	Hyperglycemia	Positive
1671	26445712	65558	Capparis spinosa	D003920	Diabetes Mellitus	Positive
1672	26434647	65558	Capparis spinosa	D012216	Rheumatic Diseases	Positive
1673	27483999	65558	Capparis spinosa	D009207	Myoclonus	Positive
1674	26434647	65558	Capparis spinosa	D001168	Arthritis	Positive
1675	24050578	65558	Capparis spinosa	D003920	Diabetes Mellitus	Positive
1676	24050578	65558	Capparis spinosa	D005512	Food Hypersensitivity	Positive
1677	26445712	65558	Capparis spinosa	D050171	Dyslipidemias	Positive
1678	26434289	65558	Capparis spinosa	D015179	Colorectal Neoplasms	Positive
1679	27778760	65558	Capparis spinosa	D007249	Inflammation	Positive
1680	28056421	65558	Capparis spinosa	D008107	Liver Diseases	Positive
1681	28056421	65558	Capparis spinosa	D007674	Kidney Diseases	Positive
1682	27778760	65558	Capparis spinosa	D000544	Alzheimer Disease	Positive
1683	10831013	4072	Capsicum annuum	D006255	Rhinitis, Allergic, Seasonal	Negative
1684	21474332	4072	Capsicum annuum	D063646	Carcinogenesis	Positive
1685	26228980	4072	Capsicum annuum	D013276	Stomach Ulcer	Positive
1686	18816461	4072	Capsicum annuum	D009437	Neuralgia	Positive
1687	9635602	4072	Capsicum annuum	D015835	Ocular Motility Disorders	Positive
1688	5498502	4072	Capsicum annuum	D007035	Hypothermia	Negative
1689	10831013	4072	Capsicum annuum	D011537	Pruritus	Negative
1690	10360249	4072	Capsicum annuum	D007859	Learning Disorders	Positive
1691	25755673	4072	Capsicum annuum	D018149	Glucose Intolerance	Positive
1692	9349813	4072	Capsicum annuum	D010146	Pain	Negative
1693	17505005	4072	Capsicum annuum	D063646	Carcinogenesis	Positive
1694	27533650	4072	Capsicum annuum	D004194	Disease	Positive
1695	25755673	4072	Capsicum annuum	D008569	Memory Disorders	Positive
1696	17603282	4072	Capsicum annuum	C536227	Cyclic neutropenia [Supplementary Concept]	Negative
1697	25755673	4072	Capsicum annuum	D003920	Diabetes Mellitus	Positive
1698	25755673	4072	Capsicum annuum	D000544	Alzheimer Disease	Positive
1699	18405923	4072	Capsicum annuum	D063646	Carcinogenesis	Positive
1700	9249272	4072	Capsicum annuum	D012221	Rhinitis, Allergic, Perennial	Positive
1701	9663730	4072	Capsicum annuum	D013274	Stomach Neoplasms	Positive
1702	21360003	4072	Capsicum annuum	D019636	Neurodegenerative Diseases	Positive
1703	25755673	4072	Capsicum annuum	D003704	Dementia	Positive
1704	21764279	4072	Capsicum annuum	D009369	Neoplasms	Positive
1705	21626599	4072	Capsicum annuum	D015430	Weight Gain	Positive
1706	17207073	4072	Capsicum annuum	D012678	Sensation Disorders	Negative
1707	17826200	4072	Capsicum annuum	D006930	Hyperalgesia	Negative
1708	11566483	4072	Capsicum annuum	D063646	Carcinogenesis	Positive
1709	18985006	4072	Capsicum annuum	D063646	Carcinogenesis	Positive
1710	6602116	4072	Capsicum annuum	D007249	Inflammation	Negative
1711	17093448	4072	Capsicum annuum	D007249	Inflammation	Positive
1712	25421144	4072	Capsicum annuum	D003920	Diabetes Mellitus	Positive
1713	25421144	4072	Capsicum annuum	D006973	Hypertension	Positive
1714	22851524	4072	Capsicum annuum	D063646	Carcinogenesis	Positive
1715	25421144	4072	Capsicum annuum	D009765	Obesity	Positive
1716	10806419	4072	Capsicum annuum	D063646	Carcinogenesis	Positive
1717	16621751	4072	Capsicum annuum	D013276	Stomach Ulcer	Positive
1718	19251395	4072	Capsicum annuum	D018149	Glucose Intolerance	Positive
1719	21992488	4072	Capsicum annuum	D011471	Prostatic Neoplasms	Positive
1720	23364205	4072	Capsicum annuum	D006937	Hypercholesterolemia	Positive
1721	10831013	4072	Capsicum annuum	D004487	Edema	Negative
1722	11209117	4072	Capsicum annuum	D011537	Pruritus	Positive
1723	23026494	4072	Capsicum annuum	D009765	Obesity	Positive
1724	24941670	4072	Capsicum annuum	D000230	Adenocarcinoma	Positive
1725	27729033	4072	Capsicum annuum	D063646	Carcinogenesis	Positive
1726	24250643	4072	Capsicum annuum	D011023	Pneumonia, Staphylococcal	Positive
1727	24941670	4072	Capsicum annuum	D010190	Pancreatic Neoplasms	Positive
1728	24941670	4072	Capsicum annuum	D006528	Carcinoma, Hepatocellular	Positive
1729	24941670	4072	Capsicum annuum	D011471	Prostatic Neoplasms	Positive
1730	24941670	4072	Capsicum annuum	D001943	Breast Neoplasms	Positive
1731	25704235	4072	Capsicum annuum	D009765	Obesity	Positive
1732	10971114	4072	Capsicum annuum	D005512	Food Hypersensitivity	Negative
1733	15190937	4072	Capsicum annuum	D009369	Neoplasms	Positive
1734	25997958	4072	Capsicum annuum	D063646	Carcinogenesis	Positive
1735	12763278	4072	Capsicum annuum	D050197	Atherosclerosis	Positive
1736	3103424	4072	Capsicum annuum	D006470	Hemorrhage	Negative
1737	9089639	4072	Capsicum annuum	D007249	Inflammation	Positive
1738	25755673	4072	Capsicum annuum	D010523	Peripheral Nervous System Diseases	Positive
1739	19070189	4072	Capsicum annuum	D012216	Rheumatic Diseases	Positive
1740	8864625	4072	Capsicum annuum	D003872	Dermatitis	Negative
1741	19070189	4072	Capsicum annuum	D001249	Asthma	Positive
1742	19070189	4072	Capsicum annuum	D004487	Edema	Positive
1743	19070189	4072	Capsicum annuum	D014456	Ulcer	Positive
1744	19070189	4072	Capsicum annuum	D000740	Anemia	Positive
1745	19070189	4072	Capsicum annuum	D012871	Skin Diseases	Positive
1746	19070189	4072	Capsicum annuum	D015004	Yellow Fever	Positive
1747	19070189	4072	Capsicum annuum	D007565	Jaundice	Positive
1748	19070189	4072	Capsicum annuum	D003731	Dental Caries	Positive
1749	27529277	4072	Capsicum annuum	D009369	Neoplasms	Positive
1750	19070189	4072	Capsicum annuum	D001745	Urinary Bladder Diseases	Positive
1751	28134423	4072	Capsicum annuum	D013274	Stomach Neoplasms	Positive
1752	22100562	33114	Capsicum baccatum	D007249	Inflammation	Positive
1753	20104974	4073	Capsicum frutescens	D042882	Gallstones	Positive
1754	20544687	4073	Capsicum frutescens	D005706	Gallbladder Neoplasms	Positive
1755	8116601	4073	Capsicum frutescens	D063646	Carcinogenesis	Positive
1756	18622465	4073	Capsicum frutescens	D006484	Hemorrhoids	Negative
1757	21748999	4073	Capsicum frutescens	D004487	Edema	Negative
1758	21748999	4073	Capsicum frutescens	D003231	Conjunctivitis	Negative
1759	21748999	4073	Capsicum frutescens	D014581	Urticaria	Negative
1760	20104974	4073	Capsicum frutescens	D005706	Gallbladder Neoplasms	Positive
1761	21748999	4073	Capsicum frutescens	D004485	Eczema	Negative
1762	24841279	4073	Capsicum frutescens	D009362	Neoplasm Metastasis	Positive
1763	21062154	4073	Capsicum frutescens	D011471	Prostatic Neoplasms	Positive
1764	24841279	4073	Capsicum frutescens	D063646	Carcinogenesis	Positive
1765	14750210	4073	Capsicum frutescens	D003920	Diabetes Mellitus	Positive
1766	24659662	4073	Capsicum frutescens	D002471	Cell Transformation, Neoplastic	Positive
1767	11507729	4073	Capsicum frutescens	D003920	Diabetes Mellitus	Positive
1768	16792172	4073	Capsicum frutescens	D006255	Rhinitis, Allergic, Seasonal	Negative
1769	1742652	4073	Capsicum frutescens	D006255	Rhinitis, Allergic, Seasonal	Negative
1770	25959004	4073	Capsicum frutescens	D011537	Pruritus	Negative
1771	19168246	4073	Capsicum frutescens	D006973	Hypertension	Negative
1772	1460206	4073	Capsicum frutescens	D006255	Rhinitis, Allergic, Seasonal	Positive
1773	18280595	4073	Capsicum frutescens	D006973	Hypertension	Negative
1774	27509999	4073	Capsicum frutescens	D005706	Gallbladder Neoplasms	Positive
1775	18280595	4073	Capsicum frutescens	D009203	Myocardial Infarction	Negative
1776	21545215	4073	Capsicum frutescens	D005706	Gallbladder Neoplasms	Positive
1777	21545215	4073	Capsicum frutescens	D042882	Gallstones	Positive
1778	9256142	4073	Capsicum frutescens	D009437	Neuralgia	Positive
1779	28536285	4073	Capsicum frutescens	D009765	Obesity	Positive
1780	26047020	4073	Capsicum frutescens	D063646	Carcinogenesis	Positive
1781	26047020	4073	Capsicum frutescens	D009369	Neoplasms	Positive
1782	23493379	4073	Capsicum frutescens	D001249	Asthma	Negative
1783	23493379	4073	Capsicum frutescens	D012130	Respiratory Hypersensitivity	Negative
1784	7741356	4073	Capsicum frutescens	D003877	Dermatitis, Contact	Negative
1785	26963851	4073	Capsicum frutescens	D009437	Neuralgia	Positive
1786	19149363	4073	Capsicum frutescens	D006484	Hemorrhoids	Negative
1787	21859781	4073	Capsicum frutescens	D002277	Carcinoma	Positive
1788	7629418	4073	Capsicum frutescens	D010146	Pain	Positive
1789	10518003	4073	Capsicum frutescens	D063646	Carcinogenesis	Positive
1790	25813174	4073	Capsicum frutescens	D010003	Osteoarthritis	Positive
1791	21745629	4073	Capsicum frutescens	D009765	Obesity	Positive
1792	17306835	4073	Capsicum frutescens	D006255	Rhinitis, Allergic, Seasonal	Positive
1793	27043357	4073	Capsicum frutescens	D006528	Carcinoma, Hepatocellular	Positive
1794	12760991	4073	Capsicum frutescens	D010146	Pain	Positive
1795	27809268	4073	Capsicum frutescens	D009437	Neuralgia	Positive
1796	23853433	4073	Capsicum frutescens	D007239	Infection	Positive
1797	25167771	4073	Capsicum frutescens	D017098	IgA Deficiency	Positive
1798	20707875	4073	Capsicum frutescens	D011565	Psoriasis	Positive
1799	24337105	4073	Capsicum frutescens	D009369	Neoplasms	Positive
1800	22681338	4073	Capsicum frutescens	C535326	Holt-Oram syndrome [Supplementary Concept]	Positive
1801	22353011	4073	Capsicum frutescens	D009369	Neoplasms	Positive
1802	22264348	4073	Capsicum frutescens	D002637	Chest Pain	Negative
1803	22264348	4073	Capsicum frutescens	D009203	Myocardial Infarction	Negative
1804	27529277	4073	Capsicum frutescens	D009369	Neoplasms	Positive
1805	10823958	4073	Capsicum frutescens	D010146	Pain	Negative
1806	24341783	4073	Capsicum frutescens	D001943	Breast Neoplasms	Positive
1807	12626618	4073	Capsicum frutescens	D006930	Hyperalgesia	Negative
1808	12626618	4073	Capsicum frutescens	D010146	Pain	Negative
1809	20954075	4073	Capsicum frutescens	D002277	Carcinoma	Positive
1810	16471824	4073	Capsicum frutescens	D010146	Pain	Negative
1811	28443906	4073	Capsicum frutescens	D015431	Weight Loss	Positive
1812	26171907	4073	Capsicum frutescens	D006255	Rhinitis, Allergic, Seasonal	Positive
1813	10379728	4073	Capsicum frutescens	D053201	Urinary Bladder, Overactive	Negative
1814	25813174	4073	Capsicum frutescens	D011565	Psoriasis	Positive
1815	20223533	4073	Capsicum frutescens	D006973	Hypertension	Negative
1816	8795652	4073	Capsicum frutescens	D003877	Dermatitis, Contact	Negative
1817	26081756	4073	Capsicum frutescens	D011471	Prostatic Neoplasms	Positive
1818	20187996	4222	Carthamus tinctorius	D007674	Kidney Diseases	Positive
1819	11185651	4222	Carthamus tinctorius	D015430	Weight Gain	Positive
1820	20187996	4222	Carthamus tinctorius	D005355	Fibrosis	Positive
1821	9336579	4222	Carthamus tinctorius	D011537	Pruritus	Positive
1822	24212075	4222	Carthamus tinctorius	D004412	Dysmenorrhea	Positive
1823	11243195	4222	Carthamus tinctorius	D014652	Vascular Diseases	Positive
1824	24212075	4222	Carthamus tinctorius	D017202	Myocardial Ischemia	Positive
1825	24212075	4222	Carthamus tinctorius	D003324	Coronary Artery Disease	Positive
1826	11243195	4222	Carthamus tinctorius	D013927	Thrombosis	Positive
1827	24212075	4222	Carthamus tinctorius	D010146	Pain	Positive
1828	26015073	4222	Carthamus tinctorius	D014947	Wounds and Injuries	Positive
1829	1871175	4222	Carthamus tinctorius	D003876	Dermatitis, Atopic	Positive
1830	24212075	4222	Carthamus tinctorius	D000568	Amenorrhea	Positive
1831	27624481	4222	Carthamus tinctorius	D002561	Cerebrovascular Disorders	Positive
1832	7719089	4222	Carthamus tinctorius	D001791	Blood Platelet Disorders	Positive
1833	27624481	4222	Carthamus tinctorius	D020766	Intracranial Embolism	Positive
1834	24212075	4222	Carthamus tinctorius	D014947	Wounds and Injuries	Positive
1835	24212075	4222	Carthamus tinctorius	D015746	Abdominal Pain	Positive
1836	27067428	4222	Carthamus tinctorius	D007511	Ischemia	Positive
1837	24731908	4222	Carthamus tinctorius	D020521	Stroke	Positive
1838	21186611	4222	Carthamus tinctorius	D006976	Hypertension, Pulmonary	Positive
1839	6660215	4222	Carthamus tinctorius	D002545	Brain Ischemia	Positive
1840	20137814	4222	Carthamus tinctorius	D015430	Weight Gain	Positive
1841	18189272	4222	Carthamus tinctorius	D005355	Fibrosis	Positive
1842	8604239	4222	Carthamus tinctorius	D012878	Skin Neoplasms	Positive
1843	20848677	4222	Carthamus tinctorius	D007249	Inflammation	Positive
1844	24033225	4222	Carthamus tinctorius	D002318	Cardiovascular Diseases	Positive
1845	20848677	4222	Carthamus tinctorius	D001523	Mental Disorders	Positive
1846	7724522	4222	Carthamus tinctorius	D006943	Hyperglycemia	Negative
1847	24251110	4222	Carthamus tinctorius	D001523	Mental Disorders	Positive
1848	7724522	4222	Carthamus tinctorius	D009765	Obesity	Negative
1849	24278574	4222	Carthamus tinctorius	D005234	Fatty Liver	Negative
1850	24751362	4222	Carthamus tinctorius	D002318	Cardiovascular Diseases	Positive
1851	18590590	4222	Carthamus tinctorius	D050197	Atherosclerosis	Positive
1852	26653563	4222	Carthamus tinctorius	D000544	Alzheimer Disease	Positive
1853	8563904	4222	Carthamus tinctorius	D014456	Ulcer	Positive
1854	25096251	4222	Carthamus tinctorius	C566065	Thalassemia, Beta+, Silent Allele [Supplementary Concept]	Positive
1855	27286914	4222	Carthamus tinctorius	D010049	Ovarian Diseases	Positive
1856	24212075	4222	Carthamus tinctorius	D004194	Disease	Positive
1857	24212075	4222	Carthamus tinctorius	D000699	Pain Insensitivity, Congenital	Positive
1858	24212075	4222	Carthamus tinctorius	D005355	Fibrosis	Positive
1859	1502251	4222	Carthamus tinctorius	D008545	Melanoma	Positive
1860	22098918	4222	Carthamus tinctorius	D003920	Diabetes Mellitus	Positive
1861	8584454	4222	Carthamus tinctorius	D063646	Carcinogenesis	Positive
1862	20187996	4222	Carthamus tinctorius	D009395	Nephritis, Interstitial	Positive
1863	1579578	4222	Carthamus tinctorius	D063646	Carcinogenesis	Positive
1864	22070681	4222	Carthamus tinctorius	D007511	Ischemia	Positive
1865	21874224	4222	Carthamus tinctorius	D018149	Glucose Intolerance	Positive
1866	4056942	4222	Carthamus tinctorius	D064420	Drug-Related Side Effects and Adverse Reactions	Positive
1867	182936	4222	Carthamus tinctorius	D006937	Hypercholesterolemia	Positive
1868	1989527	4222	Carthamus tinctorius	D001201	Ascites	Positive
1869	7394066	4222	Carthamus tinctorius	D014202	Tremor	Positive
1870	12546096	4222	Carthamus tinctorius	C538271	Auriculoosteodysplasia [Supplementary Concept]	Positive
1871	12546096	4222	Carthamus tinctorius	D010024	Osteoporosis	Positive
1872	28192173	4222	Carthamus tinctorius	D010300	Parkinson Disease	Positive
1873	8827695	4222	Carthamus tinctorius	D042882	Gallstones	Positive
1874	1756147	4222	Carthamus tinctorius	D003324	Coronary Artery Disease	Positive
1875	8827695	4222	Carthamus tinctorius	D002769	Cholelithiasis	Positive
1876	182936	4222	Carthamus tinctorius	D015228	Hypertriglyceridemia	Positive
1877	12546096	4222	Carthamus tinctorius	D050723	Fractures, Bone	Positive
1878	26084184	4222	Carthamus tinctorius	D007511	Ischemia	Positive
1879	20051498	4222	Carthamus tinctorius	D003920	Diabetes Mellitus	Positive
1880	1579578	4222	Carthamus tinctorius	D006973	Hypertension	Positive
1881	26084184	4222	Carthamus tinctorius	D003327	Coronary Disease	Positive
1882	406855	4222	Carthamus tinctorius	D003872	Dermatitis	Negative
1883	406855	4222	Carthamus tinctorius	D000505	Alopecia	Negative
1884	28068632	4222	Carthamus tinctorius	D002318	Cardiovascular Diseases	Positive
1885	4032077	4222	Carthamus tinctorius	D003324	Coronary Artery Disease	Positive
1886	10601699	4222	Carthamus tinctorius	D011507	Proteinuria	Negative
1887	1579578	4222	Carthamus tinctorius	D013927	Thrombosis	Positive
1888	8541276	4222	Carthamus tinctorius	D004681	Encephalomyelitis, Autoimmune, Experimental	Positive
1889	20051498	4222	Carthamus tinctorius	D000014	Abnormalities, Drug-Induced	Positive
1890	23850708	4222	Carthamus tinctorius	D002318	Cardiovascular Diseases	Positive
1891	26884938	4222	Carthamus tinctorius	D006333	Heart Failure	Positive
1892	18947987	4222	Carthamus tinctorius	D003920	Diabetes Mellitus	Positive
1893	27286914	4222	Carthamus tinctorius	D001791	Blood Platelet Disorders	Positive
1894	27286914	4222	Carthamus tinctorius	D000699	Pain Insensitivity, Congenital	Positive
1895	22014268	4222	Carthamus tinctorius	D017202	Myocardial Ischemia	Positive
1896	27286914	4222	Carthamus tinctorius	D005355	Fibrosis	Positive
1897	1579578	4222	Carthamus tinctorius	D016535	Bronchial Hyperreactivity	Positive
1898	26320687	4222	Carthamus tinctorius	D015427	Reperfusion Injury	Positive
1899	26320687	4222	Carthamus tinctorius	D017202	Myocardial Ischemia	Positive
1900	22014268	4222	Carthamus tinctorius	D002545	Brain Ischemia	Positive
1901	2110511	4222	Carthamus tinctorius	D007680	Kidney Neoplasms	Positive
1902	26970569	4222	Carthamus tinctorius	D002318	Cardiovascular Diseases	Positive
1903	27286914	4222	Carthamus tinctorius	D003324	Coronary Artery Disease	Positive
1904	27286914	4222	Carthamus tinctorius	D010146	Pain	Positive
1905	24063205	4222	Carthamus tinctorius	D003677	Deficiency Diseases	Positive
1906	24660575	4222	Carthamus tinctorius	D000789	Angina, Unstable	Positive
1907	24660575	4222	Carthamus tinctorius	D007511	Ischemia	Positive
1908	24660575	4222	Carthamus tinctorius	D000787	Angina Pectoris	Positive
1909	22723874	4222	Carthamus tinctorius	D002318	Cardiovascular Diseases	Positive
1910	27968848	4222	Carthamus tinctorius	D017202	Myocardial Ischemia	Positive
1911	20707889	4222	Carthamus tinctorius	D002318	Cardiovascular Diseases	Positive
1912	18787790	4222	Carthamus tinctorius	D002545	Brain Ischemia	Positive
1913	8885728	4222	Carthamus tinctorius	D000014	Abnormalities, Drug-Induced	Positive
1914	8885728	4222	Carthamus tinctorius	D009436	Neural Tube Defects	Positive
1915	26775484	4222	Carthamus tinctorius	D007249	Inflammation	Positive
1916	26775484	4222	Carthamus tinctorius	D025861	Blood Coagulation Disorders, Inherited	Positive
1917	12416257	4222	Carthamus tinctorius	D015674	Mammary Neoplasms, Animal	Positive
1918	6874413	4222	Carthamus tinctorius	D001791	Blood Platelet Disorders	Positive
1919	27286914	4222	Carthamus tinctorius	D017202	Myocardial Ischemia	Positive
1920	26653563	4222	Carthamus tinctorius	D019636	Neurodegenerative Diseases	Positive
1921	18583922	4222	Carthamus tinctorius	D002545	Brain Ischemia	Positive
1922	23867649	4222	Carthamus tinctorius	D009369	Neoplasms	Positive
1923	23867649	4222	Carthamus tinctorius	D013927	Thrombosis	Positive
1924	23867649	4222	Carthamus tinctorius	D003327	Coronary Disease	Positive
1925	15519364	4222	Carthamus tinctorius	D001943	Breast Neoplasms	Positive
1926	23267403	4222	Carthamus tinctorius	D003920	Diabetes Mellitus	Positive
1927	15631088	4222	Carthamus tinctorius	D002544	Cerebral Infarction	Positive
1928	19747415	4222	Carthamus tinctorius	D050197	Atherosclerosis	Positive
1929	22180326	4222	Carthamus tinctorius	D000014	Abnormalities, Drug-Induced	Positive
1930	22180326	4222	Carthamus tinctorius	D003920	Diabetes Mellitus	Positive
1931	12073158	4222	Carthamus tinctorius	D016301	Alveolar Bone Loss	Positive
1932	25720342	4222	Carthamus tinctorius	D009369	Neoplasms	Positive
1933	19394208	4222	Carthamus tinctorius	D006331	Heart Diseases	Positive
1934	27098997	4222	Carthamus tinctorius	D006331	Heart Diseases	Positive
1935	21345372	4222	Carthamus tinctorius	D007249	Inflammation	Positive
1936	25231558	4222	Carthamus tinctorius	D007511	Ischemia	Positive
1937	24939805	4222	Carthamus tinctorius	D002318	Cardiovascular Diseases	Positive
1938	24311889	4222	Carthamus tinctorius	D012769	Shock	Negative
1939	1263442	4222	Carthamus tinctorius	D050197	Atherosclerosis	Positive
1940	25011274	4222	Carthamus tinctorius	D015427	Reperfusion Injury	Positive
1941	23867649	4222	Carthamus tinctorius	D003866	Depressive Disorder	Positive
1942	26131104	4222	Carthamus tinctorius	D002318	Cardiovascular Diseases	Positive
1943	23237935	4222	Carthamus tinctorius	D009203	Myocardial Infarction	Positive
1944	26906725	4222	Carthamus tinctorius	D010300	Parkinson Disease	Positive
1945	15363589	4222	Carthamus tinctorius	C564372	Brain Small Vessel Disease with Hemorrhage [Supplementary Concept]	Positive
1946	21141516	4222	Carthamus tinctorius	D007511	Ischemia	Positive
1947	21141516	4222	Carthamus tinctorius	D015427	Reperfusion Injury	Positive
1948	16883631	4222	Carthamus tinctorius	D010024	Osteoporosis	Positive
1949	25056232	4222	Carthamus tinctorius	D005355	Fibrosis	Positive
1950	27827969	4222	Carthamus tinctorius	D003327	Coronary Disease	Positive
1951	27827969	4222	Carthamus tinctorius	D006973	Hypertension	Positive
1952	27827969	4222	Carthamus tinctorius	D002561	Cerebrovascular Disorders	Positive
1953	25626885	4222	Carthamus tinctorius	D002318	Cardiovascular Diseases	Positive
1954	26989426	4222	Carthamus tinctorius	D018805	Sepsis	Positive
1955	26989426	4222	Carthamus tinctorius	D012772	Shock, Septic	Positive
1956	2488774	4222	Carthamus tinctorius	D002769	Cholelithiasis	Positive
1957	196058	4222	Carthamus tinctorius	D009369	Neoplasms	Negative
1958	2550629	4222	Carthamus tinctorius	D007249	Inflammation	Positive
1959	7965712	4222	Carthamus tinctorius	D014927	Wolff-Parkinson-White Syndrome	Positive
1960	24577929	4222	Carthamus tinctorius	D003920	Diabetes Mellitus	Positive
1961	22021176	4222	Carthamus tinctorius	D003920	Diabetes Mellitus	Positive
1962	23237935	4222	Carthamus tinctorius	D002318	Cardiovascular Diseases	Positive
1963	23237935	4222	Carthamus tinctorius	D000787	Angina Pectoris	Positive
1964	26906725	4222	Carthamus tinctorius	D002561	Cerebrovascular Disorders	Positive
1965	23333598	4222	Carthamus tinctorius	D001927	Brain Diseases	Positive
1966	26074992	4222	Carthamus tinctorius	D002544	Cerebral Infarction	Positive
1967	23333598	4222	Carthamus tinctorius	D007249	Inflammation	Positive
1968	23333598	4222	Carthamus tinctorius	D020521	Stroke	Positive
1969	21506421	4222	Carthamus tinctorius	D013927	Thrombosis	Positive
1970	21506421	4222	Carthamus tinctorius	D015428	Myocardial Reperfusion Injury	Positive
1971	27563865	4222	Carthamus tinctorius	D010300	Parkinson Disease	Positive
1972	26871281	4222	Carthamus tinctorius	D001791	Blood Platelet Disorders	Positive
1973	24966974	4222	Carthamus tinctorius	D056486	Chemical and Drug Induced Liver Injury	Positive
1974	24036516	4222	Carthamus tinctorius	D020521	Stroke	Positive
1975	27377888	4222	Carthamus tinctorius	D002318	Cardiovascular Diseases	Positive
1976	21506421	4222	Carthamus tinctorius	D009203	Myocardial Infarction	Positive
1977	3668679	4222	Carthamus tinctorius	D007035	Hypothermia	Positive
1978	27311611	4222	Carthamus tinctorius	D003704	Dementia	Positive
1979	3664470	4222	Carthamus tinctorius	D009369	Neoplasms	Negative
1980	19577438	4222	Carthamus tinctorius	D002545	Brain Ischemia	Positive
1981	19577438	4222	Carthamus tinctorius	D003866	Depressive Disorder	Positive
1982	8882974	4222	Carthamus tinctorius	D042882	Gallstones	Positive
1983	8882974	4222	Carthamus tinctorius	D020347	Lithiasis	Positive
1984	10697529	4222	Carthamus tinctorius	D056486	Chemical and Drug Induced Liver Injury	Positive
1985	3628197	4222	Carthamus tinctorius	D063646	Carcinogenesis	Negative
1986	27311611	4222	Carthamus tinctorius	D008569	Memory Disorders	Positive
1987	22389167	4222	Carthamus tinctorius	D001847	Bone Diseases	Positive
1988	21506421	4222	Carthamus tinctorius	D001791	Blood Platelet Disorders	Positive
1989	19527825	4222	Carthamus tinctorius	D003865	Depressive Disorder, Major	Positive
1990	10856520	4222	Carthamus tinctorius	D050197	Atherosclerosis	Positive
1991	17935225	4222	Carthamus tinctorius	D005234	Fatty Liver	Positive
1992	17936197	4222	Carthamus tinctorius	D006528	Carcinoma, Hepatocellular	Positive
1993	10867729	4222	Carthamus tinctorius	D018805	Sepsis	Positive
1994	12016905	4222	Carthamus tinctorius	D007249	Inflammation	Positive
1995	12016905	4222	Carthamus tinctorius	D006331	Heart Diseases	Positive
1996	21472234	4222	Carthamus tinctorius	D008545	Melanoma	Positive
1997	1113198	4222	Carthamus tinctorius	D007003	Hypoglycemia	Positive
1998	21406612	4222	Carthamus tinctorius	D015430	Weight Gain	Positive
[truncated: 6,956 more rows]
