# Supplementary material for: Data-driven analysis of biomedical literature suggests broad-spectrum benefits of culinary herbs and spices
Source: PLoS One. 2018 May 29;13(5):e0198030. doi: 10.1371/journal.pone.0198030 (PMC5973616; doi:10.1371/journal.pone.0198030)
Supplement: S2 Dataset — (XLSX) [file pone.0198030.s008.xlsx]

## Sheet: spice-wise-associations
	NCBI Taxonomy ID	Scientific Name	Positive Associations	Negative Associations	Total Associations
0	4682	Allium sativum	1092	66	1158
1	3311	Ginkgo biloba	830	37	867
2	94328	Zingiber officinale	795	3	798
3	136217	Curcuma longa	739	9	748
4	49827	Glycyrrhiza glabra	365	216	581
5	555479	Nigella sativa	278	9	287
6	82528	Crocus sativus	237	5	242
7	128608	Cinnamomum verum	220	20	240
8	78534	Trigonella foenum-graecum	188	17	205
9	4222	Carthamus tinctorius	182	10	192
10	119260	Cinnamomum aromaticum	154	7	161
11	4182	Sesamum indicum	141	19	160
12	39367	Salvia rosmarinus	132	7	139
13	34256	Mentha x piperita	114	7	121
14	219868	Syzygium aromaticum	92	16	108
15	3435	Persea americana	83	15	98
16	204149	Ocimum tenuiflorum	82	0	82
17	4232	Helianthus annuus	77	30	107
18	99037	Chamaemelum nobile	76	7	83
19	3942	Oenothera biennis	70	0	70
20	49992	Thymus vulgaris	67	6	73
21	183260	Hibiscus sabdariffa	66	3	69
22	39352	Origanum vulgare	65	0	65
23	182084	Gynostemma pentaphyllum	64	0	64
24	4006	Linum usitatissimum	63	5	68
25	39338	Melissa officinalis	60	0	60
26	39329	Lavandula angustifolia	59	1	60
27	4072	Capsicum annuum	57	12	69
28	13363	Borago officinalis	54	1	55
29	13216	Piper nigrum	50	4	54
30	39350	Ocimum basilicum	49	0	49
31	4047	Coriandrum sativum	49	9	58
32	4045	Apium graveolens	49	46	95
33	48038	Foeniculum vulgare	46	7	53
34	49511	Piper longum	44	0	44
35	52570	Trachyspermum ammi	43	0	43
36	371726	Pistacia lentiscus	42	0	42
37	4073	Capsicum frutescens	41	24	65
38	46147	Portulaca oleracea	40	0	40
39	258209	Berberis vulgaris	40	0	40
40	13427	Cichorium intybus	40	3	43
41	52471	Ferula assa-foetida	39	0	39
42	50225	Taraxacum officinale	37	4	41
43	52462	Cuminum cyminum	37	0	37
44	159030	Murraya koenigii	36	0	36
45	72332	Artemisia absinthium	33	5	38
46	66014	Cymbopogon citratus	31	2	33
47	298661	Rhus coriaria	30	5	35
48	105181	Elettaria cardamomum	28	3	31
49	13329	Achillea millefolium	28	4	32
50	1317910	Xylopia aethiopica	27	0	27
51	16752	Houttuynia cordata	26	0	26
52	51089	Myristica fragrans	26	6	32
53	65948	Nasturtium officinale	26	15	41
54	38868	Salvia officinalis	26	0	26
55	98504	Matricaria chamomilla	26	1	27
56	271192	Pimpinella anisum	25	4	29
57	29719	Mentha spicata	24	0	24
58	65558	Capparis spinosa	22	1	23
59	58039	Juniperus communis	21	3	24
60	48386	Perilla frutescens	21	1	22
61	124778	Illicium verum	19	3	22
62	97750	Kaempferia galanga	18	0	18
63	136224	Curcuma zedoaria	18	0	18
64	4220	Artemisia vulgaris	17	57	74
65	268884	Origanum majorana	17	0	17
66	169191	Schinus terebinthifolia	16	0	16
67	94327	Alpinia galanga	16	0	16
68	37565	Ruta graveolens	15	8	23
69	330163	Dysphania ambrosioides	15	0	15
70	199623	Alpinia officinarum	14	0	14
71	204180	Plectranthus amboinicus	14	2	16
72	49987	Satureja hortensis	13	0	13
73	357850	Angelica keiskei	13	0	13
74	66672	Bixa orellana	13	6	19
75	179860	Nardostachys jatamansi	13	0	13
76	75806	Eutrema japonicum	13	0	13
77	49212	Salvia hispanica	13	1	14
78	542672	Aloysia triphylla	12	0	12
79	4043	Petroselinum crispum	11	1	12
80	40922	Anethum graveolens	11	0	11
81	63459	Chenopodium quinoa	11	7	18
82	145700	Attalea speciosa	11	0	11
83	85223	Laurus nobilis	11	7	18
84	637930	Aframomum melegueta	10	0	10
85	547469	Garcinia indica	10	0	10
86	48032	Carum carvi	9	0	9
87	46901	Persicaria hydropiper	8	0	8
88	644182	Epilobium parviflorum	8	0	8
89	72341	Artemisia dracunculus	8	0	8
90	39347	Nepeta cataria	8	1	9
91	354529	Zanthoxylum piperitum	8	0	8
92	35875	Allium fistulosum	8	0	8
93	397098	Cinnamomum tamala	7	0	7
94	43725	Quassia amara	7	0	7
95	4683	Allium tuberosum	7	0	7
96	3438	Umbellularia californica	7	3	10
97	292239	Mentha arvensis	6	0	6
98	3469	Papaver somniferum	6	0	6
99	375272	Pimenta dioica	6	0	6
100	199616	Aframomum daniellii	5	0	5
101	543564	Alkanna tinctoria	5	0	5
102	38869	Salvia sclarea	5	0	5
103	3704	Armoracia rusticana	5	0	5
104	13055	Chamerion angustifolium	5	0	5
105	79772	Verbena officinalis	5	0	5
106	174970	Uvaria chamae	4	0	4
107	169607	Tagetes minuta	4	0	4
108	190902	Mentha aquatica	4	0	4
109	3879	Medicago sativa	4	0	4
110	63812	Peumus boldus	4	0	4
111	178105	Backhousia myrtifolia	4	0	4
112	292385	Vitellaria paradoxa	3	0	3
113	74900	Allium schoenoprasum	3	1	4
114	59338	Orchis mascula	3	0	3
115	157519	Gaultheria procumbens	3	4	7
116	477864	Eryngium foetidum	3	0	3
117	46945	Sassafras albidum	3	0	3
118	39324	Hyssopus officinalis	3	2	5
119	204219	Thymus serpyllum	2	0	2
120	119261	Cinnamomum burmannii	2	0	2
121	1170222	Abelmoschus moschatus	2	0	2
122	240453	Pandanus odoratissimus	2	0	2
123	61450	Rumex acetosella	2	0	2
124	405322	Piper cubeba	2	0	2
125	3710	Brassica nigra	2	2	4
126	57919	Geum urbanum	2	0	2
127	39976	Backhousia citriodora	2	0	2
128	452416	Origanum onites	2	0	2
129	385388	Camellia oleifera	2	0	2
130	360621	Heracleum persicum	2	0	2
131	377494	Bunium persicum	2	0	2
132	3728	Sinapis alba	2	0	2
133	3707	Brassica juncea	2	0	2
134	261786	Helichrysum italicum	1	0	1
135	43851	Schinus molle	1	0	1
136	121718	Tilia tomentosa	1	0	1
137	888065	Salvia elegans	1	0	1
138	137456	Poterium sanguisorba	1	0	1
139	49988	Satureja montana	1	0	1
140	77113	Nuphar lutea	1	0	1
141	260201	Pandanus amaryllifolius	1	0	1
142	1765291	Aframomum corrorima	1	0	1
143	688535	Cinnamomum loureiroi	1	0	1
144	188493	Etlingera elatior	1	0	1
145	51239	Vanilla planifolia	1	0	1
146	1986359	Lippia graveolens	1	0	1
147	3420	Tasmannia lanceolata	1	0	1
148	33114	Capsicum baccatum	1	0	1
149	1008370	Amomum subulatum	1	0	1
