# Supplementary material for: Data-driven analysis of biomedical literature suggests broad-spectrum benefits of culinary herbs and spices
Source: PLoS One. 2018 May 29;13(5):e0198030. doi: 10.1371/journal.pone.0198030 (PMC5973616; doi:10.1371/journal.pone.0198030)
Supplement: S3 Dataset — (XLSX) [file pone.0198030.s009.xlsx]

## Sheet: disease-associations-third
Disease MeSH ID	Disease	Positive Associations	Spices Positively Associated	Negative Associations	Spices Negatively Associated
D044882	Glucose Metabolism Disorders	696	79	1	1
D001927	Brain Diseases	644	59	29	10
D007410	Intestinal Diseases	510	58	9	2
D012817	Signs and Symptoms, Digestive	391	55	17	11
D009461	Neurologic Manifestations	380	67	60	18
D007249	Inflammation	347	77	5	4
D003704	Dementia	298	29	0	0
D009385	Neoplastic Processes	291	44	1	1
D063646	Carcinogenesis	265	39	1	1
D004067	Digestive System Neoplasms	237	48	2	1
D024801	Tauopathies	192	29	0	0
D056486	Chemical and Drug Induced Liver Injury	188	45	11	8
D052439	Lipid Metabolism Disorders	184	48	0	0
D005770	Gastrointestinal Neoplasms	176	42	0	0
D014570	Urologic Diseases	168	43	14	8
D001157	Arterial Occlusive Diseases	168	31	0	0
D006969	Hypersensitivity, Immediate	160	47	176	26
D002561	Cerebrovascular Disorders	157	16	4	2
D006973	Hypertension	154	41	64	5
D001168	Arthritis	152	37	0	0
D001835	Body Weight	142	54	5	4
D008173	Lung Diseases, Obstructive	134	44	23	15
D007674	Kidney Diseases	133	38	10	6
D013272	Stomach Diseases	133	38	3	2
D001791	Blood Platelet Disorders	130	25	2	2
D001941	Breast Diseases	125	45	0	0
D001943	Breast Neoplasms	123	44	0	0
D009375	Neoplasms, Glandular and Epithelial	118	32	0	0
D010146	Pain	117	42	14	6
D044343	Overnutrition	102	42	1	1
D019954	Neurobehavioral Manifestations	94	26	9	6
D001249	Asthma	94	36	29	19
D003866	Depressive Disorder	88	22	2	2
D007511	Ischemia	88	20	1	1
D016908	Gram-Positive Bacterial Infections	85	41	2	2
D005759	Gastroenteritis	79	27	1	1
D011014	Pneumonia	78	37	2	2
D012216	Rheumatic Diseases	78	36	0	0
D016905	Gram-Negative Bacterial Infections	75	29	4	4
D003072	Cognition Disorders	74	11	0	0
D005831	Genital Diseases, Female	65	33	0	0
D014565	Urogenital Neoplasms	64	24	0	0
D011469	Prostatic Diseases	64	22	0	0
D017202	Myocardial Ischemia	63	16	0	0
D018410	Pneumonia, Bacterial	61	30	0	0
D010003	Osteoarthritis	61	15	0	0
D012678	Sensation Disorders	60	12	7	6
D004487	Edema	60	42	17	9
D048909	Diabetes Complications	59	27	0	0
D014456	Ulcer	57	32	4	3
D009373	Neoplasms, Germ Cell and Embryonal	53	28	0	0
D009380	Neoplasms, Nerve Tissue	52	27	0	0
D005834	Genital Neoplasms, Male	52	19	0	0
D008661	Metabolism, Inborn Errors	47	23	0	0
D010523	Peripheral Nervous System Diseases	45	23	0	0
D001832	Body Temperature Changes	44	24	4	3
D004194	Disease	44	25	1	1
D012818	Signs and Symptoms, Respiratory	43	17	8	5
D008113	Liver Neoplasms	41	20	0	0
D003872	Dermatitis	41	14	91	32
D006311	Hearing Disorders	41	3	0	0
D016769	Embolism and Thrombosis	40	13	0	0
D008599	Menstruation Disturbances	38	18	0	0
D001991	Bronchitis	37	19	0	0
D005234	Fatty Liver	36	15	2	2
D012877	Skin Manifestations	36	21	4	4
D018326	Nevi and Melanomas	36	26	0	0
D008288	Malaria	34	18	0	0
D005355	Fibrosis	34	15	0	0
D003925	Diabetic Angiopathies	34	16	0	0
D017443	Skin Diseases, Eczematous	34	14	56	26
D007938	Leukemia	33	21	0	0
D065631	Rhinitis, Allergic	32	16	64	13
D009069	Movement Disorders	32	17	0	0
D012220	Rhinitis	32	16	64	13
D001145	Arrhythmias, Cardiac	31	11	16	7
D048550	Hepatic Insufficiency	31	15	3	2
D012874	Skin Diseases, Infectious	31	16	1	1
D009336	Necrosis	30	13	0	0
D001172	Arthritis, Rheumatoid	29	18	0	0
D012873	Skin Diseases, Genetic	28	13	0	0
D020258	Neurotoxicity Syndromes	28	15	3	2
D007022	Hypotension	28	17	4	4
D011183	Postoperative Complications	27	14	1	1
D003141	Communicable Diseases	27	18	0	0
D017444	Skin Diseases, Papulosquamous	27	20	0	0
D004701	Endocrine Gland Neoplasms	26	15	0	0
D010300	Parkinson Disease	26	13	0	0
D020820	Dyskinesias	25	18	4	3
D009362	Neoplasm Metastasis	25	16	0	0
D015427	Reperfusion Injury	24	12	0	0
D006470	Hemorrhage	24	17	13	6
D012640	Seizures	23	16	13	5
D012131	Respiratory Insufficiency	21	15	3	3
D013899	Thoracic Neoplasms	21	15	2	2
D009410	Nerve Degeneration	20	13	1	1
D020920	Dyssomnias	20	14	0	0
D008232	Lymphoproliferative Disorders	20	10	0	0
D016491	Peripheral Vascular Diseases	20	3	0	0
D012878	Skin Neoplasms	19	11	0	0
D010049	Ovarian Diseases	19	14	0	0
D018204	Neoplasms, Connective and Soft Tissue	19	7	0	0
D011537	Pruritus	19	14	4	4
D020879	Neuromuscular Manifestations	19	11	5	1
D012735	Sexual Dysfunction, Physiological	18	8	0	0
D010510	Periodontal Diseases	18	12	0	0
D006984	Hypertrophy	17	10	4	2
D018805	Sepsis	17	9	0	0
D008175	Lung Neoplasms	16	12	0	0
D005705	Gallbladder Diseases	16	7	0	0
D010190	Pancreatic Neoplasms	16	11	0	0
D009202	Cardiomyopathies	16	8	0	0
D056986	Euglenozoa Infections	16	10	0	0
D014555	Urination Disorders	16	8	1	1
D003371	Cough	16	10	0	0
D013280	Stomatitis	15	8	7	3
D006505	Hepatitis	15	8	0	0
D005221	Fatigue	15	7	0	0
D006349	Heart Valve Diseases	15	1	0	0
D002386	Cataract	15	12	0	0
D006932	Hyperbilirubinemia	14	11	0	0
D014201	Trematode Infections	13	8	5	1
D012769	Shock	13	8	2	2
D006323	Heart Arrest	13	10	1	1
D009135	Muscular Diseases	13	9	15	2
D001851	Bone Diseases, Metabolic	13	9	0	0
D008103	Liver Cirrhosis	13	6	0	0
D066126	Cardiotoxicity	12	6	0	0
D006258	Head and Neck Neoplasms	12	8	0	0
D010254	Paranasal Sinus Diseases	12	6	0	0
D003881	Dermatomycoses	12	8	1	1
D010195	Pancreatitis	12	9	0	0
D000647	Amnesia	12	7	0	0
D012852	Sinusitis	12	6	0	0
D001778	Blood Coagulation Disorders	11	6	5	4
D002137	Calculi	11	7	0	0
D007896	Leishmaniasis	11	7	0	0
D002177	Candidiasis	11	9	0	0
D000740	Anemia	11	10	9	5
D007859	Learning Disorders	10	5	0	0
D002769	Cholelithiasis	10	4	0	0
D052878	Urolithiasis	10	6	2	2
D020924	Urological Manifestations	10	7	2	2
D010048	Ovarian Cysts	10	7	0	0
D055370	Lung Injury	10	7	0	0
D003924	Diabetes Mellitus, Type 2	10	6	0	0
D005901	Glaucoma	10	2	0	0
D003048	Coccidiosis	9	6	0	0
D052016	Mucositis	9	8	0	0
D009041	Motion Sickness	9	1	0	0
D010859	Pigmentation Disorders	9	5	0	0
D006201	Hair Diseases	8	6	1	1
D020969	Disease Attributes	8	7	1	1
D002494	Central Nervous System Infections	8	4	0	0
D012466	Salivary Gland Diseases	8	8	0	0
D008223	Lymphoma	8	4	0	0
D001928	Brain Diseases, Metabolic	8	6	1	1
D001796	Blood Protein Disorders	8	4	0	0
D006474	Hemorrhagic Disorders	8	4	2	2
D010243	Paralysis	8	6	4	2
D018178	Flaviviridae Infections	7	5	0	0
D011658	Pulmonary Fibrosis	7	7	0	0
D025861	Blood Coagulation Disorders, Inherited	7	5	2	2
D004935	Esophageal Diseases	7	5	1	1
D002286	Carcinoma, Ehrlich Tumor	7	5	0	0
D028361	Mitochondrial Diseases	7	5	0	0
D009421	Nervous System Malformations	7	5	4	3
D015674	Mammary Neoplasms, Animal	7	4	0	0
D001745	Urinary Bladder Diseases	7	4	1	1
D003741	Dental Deposits	7	5	0	0
D007960	Leukocyte Disorders	7	6	3	2
D014571	Urologic Neoplasms	7	4	0	0
D009386	Neoplastic Syndromes, Hereditary	7	5	0	0
D004890	Erythema	7	5	2	2
D063806	Myalgia	7	4	1	1
D010265	Paraproteinemias	7	3	0	0
D044342	Malnutrition	7	7	1	1
D006099	Granuloma	7	6	0	0
D018771	Arthralgia	7	6	1	1
D006333	Heart Failure	6	6	0	0
D020141	Hemostatic Disorders	6	3	0	0
D006965	Hyperplasia	6	6	1	1
D012559	Schizophrenia	6	3	0	0
D000699	Pain Insensitivity, Congenital	6	5	0	0
D014883	Water-Electrolyte Imbalance	6	4	52	2
D054219	Neoplasms, Plasma Cell	6	3	0	0
D002869	Chromosome Aberrations	6	5	0	0
D017001	Tooth Demineralization	6	5	0	0
D006566	Herpesviridae Infections	6	5	0	0
D006976	Hypertension, Pulmonary	5	4	0	0
D009349	Nematode Infections	5	5	0	0
D000745	Anemia, Hemolytic, Congenital	5	5	0	0
D009423	Nervous System Neoplasms	5	4	0	0
D006332	Cardiomegaly	5	4	3	1
D007172	Erectile Dysfunction	5	3	0	0
D009260	Nail Diseases	5	5	0	0
D011644	Puerperal Disorders	5	5	0	0
D007037	Hypothyroidism	5	4	0	0
D006482	Hemorrhagic Fevers, Viral	5	3	0	0
D004478	Ectoparasitic Infestations	5	5	1	1
D003428	Cross Infection	5	4	0	0
D003550	Cystic Fibrosis	5	2	0	0
D020271	Heredodegenerative Disorders, Nervous System	5	4	0	0
D006509	Hepatitis B	5	3	0	0
D010051	Ovarian Neoplasms	5	3	0	0
D018347	Hepadnaviridae Infections	5	3	0	0
D001284	Atrophy	5	5	0	0
D010612	Pharyngitis	4	3	0	0
D054220	Malformations of Cortical Development	4	2	0	0
D059606	Polydipsia	4	3	0	0
D015835	Ocular Motility Disorders	4	4	0	0
D012734	Disorders of Sex Development	4	2	1	1
D009062	Mouth Neoplasms	4	4	0	0
D048968	Morning Sickness	4	1	0	0
D014564	Urogenital Abnormalities	4	2	1	1
D007759	Labyrinth Diseases	4	2	0	0
D006980	Hyperthyroidism	4	3	1	1
D016585	Vaginosis, Bacterial	4	2	0	0
D007744	Obstetric Labor Complications	4	4	0	0
D003231	Conjunctivitis	4	4	4	3
D002128	Calcium Metabolism Disorders	4	2	0	0
D001661	Biliary Tract Neoplasms	4	1	0	0
D016543	Central Nervous System Neoplasms	4	4	0	0
D012162	Retinal Degeneration	4	2	0	0
D014770	Virilism	4	3	0	0
D005517	Foodborne Diseases	4	3	3	3
D012128	Respiratory Distress Syndrome, Adult	4	1	0	0
D019337	Hematologic Neoplasms	4	3	0	0
D008172	Lung Diseases, Fungal	4	2	0	0
D012883	Skin Ulcer	4	2	0	0
D017486	Acneiform Eruptions	4	4	1	1
D020065	Hepatopulmonary Syndrome	4	3	0	0
D008180	Lupus Erythematosus, Systemic	4	2	0	0
D012625	Sebaceous Gland Diseases	4	4	1	1
D001862	Bone Resorption	4	4	0	0
D000014	Abnormalities, Drug-Induced	4	2	2	2
D014397	Tuberculosis, Pulmonary	4	3	0	0
D019958	Attention Deficit and Disruptive Behavior Disorders	4	2	0	0
D013733	Testicular Diseases	4	4	0	0
D018376	Cardiovascular Abnormalities	4	4	0	0
D020274	Autoimmune Diseases of the Nervous System	4	4	0	0
D020278	Demyelinating Autoimmune Diseases, CNS	4	4	0	0
D019970	Cocaine-Related Disorders	3	2	0	0
D012595	Scleroderma, Systemic	3	3	0	0
D019973	Alcohol-Related Disorders	3	3	0	0
D013122	Spinal Diseases	3	3	0	0
D000562	Amebiasis	3	3	0	0
D015785	Eye Diseases, Hereditary	3	3	0	0
D013375	Substance Withdrawal Syndrome	3	3	0	0
D003921	Diabetes Mellitus, Experimental	3	3	0	0
D018640	Stomatognathic System Abnormalities	3	3	0	0
D008047	Lip Diseases	3	3	1	1
D009056	Mouth Abnormalities	3	3	0	0
D019226	Oral Ulcer	3	3	0	0
D058866	Osteoporotic Fractures	3	2	0	0
D044903	Congenital Hyperinsulinism	3	1	0	0
D014717	Vertigo	3	2	0	0
D013119	Spinal Cord Injuries	3	2	0	0
D006259	Craniocerebral Trauma	3	3	0	0
D001201	Ascites	3	3	0	0
D014115	Toxemia	3	3	0	0
D005076	Exanthema	3	3	2	2
D012192	Retroviridae Infections	3	3	0	0
D015229	Sexually Transmitted Diseases, Viral	3	3	0	0
D015658	HIV Infections	3	3	0	0
D006461	Hemolysis	3	3	0	0
D014402	Tuberous Sclerosis	3	2	0	0
D015004	Yellow Fever	3	3	0	0
D005534	Foot Diseases	3	2	0	0
D013118	Spinal Cord Diseases	3	2	1	1
D003681	Dehydration	3	2	0	0
D004417	Dyspnea	3	2	6	3
D010997	Pleural Neoplasms	3	2	0	0
D010996	Pleural Effusion	3	2	0	0
D006130	Growth Disorders	3	3	2	2
D012090	Cumulative Trauma Disorders	3	2	0	0
D013964	Thyroid Neoplasms	3	2	0	0
D006453	Hemoglobinopathies	3	3	0	0
D002590	Cestode Infections	2	2	0	0
D004482	Ectromelia, Infectious	2	2	0	0
D002180	Candidiasis, Oral	2	2	0	0
D008174	Lung Diseases, Parasitic	2	1	0	0
D011213	Poxviridae Infections	2	2	0	0
D003453	Cryptococcosis	2	1	0	0
D046110	Hypertension, Pregnancy-Induced	2	2	1	1
D017445	Skin Diseases, Vascular	2	2	34	15
D001855	Bone Marrow Diseases	2	2	0	0
D014657	Vasculitis	2	2	0	0
D012872	Skin Diseases, Vesiculobullous	2	2	2	2
D001768	Blister	2	2	0	0
D006529	Hepatomegaly	2	1	1	1
D019959	Feeding and Eating Disorders of Childhood	2	2	0	0
D020314	Central Nervous System Fungal Infections	2	1	0	0
D018908	Muscle Weakness	2	2	0	0
D003715	Dengue	2	1	0	0
D002044	Bunyaviridae Infections	2	2	0	0
D008109	Liver Diseases, Parasitic	2	2	5	1
D003922	Diabetes Mellitus, Type 1	2	1	0	0
D016776	Blastocystis Infections	2	2	0	0
D006677	Histrionic Personality Disorder	2	2	0	0
D064806	Dysbiosis	2	2	0	0
D001228	Aspergillosis	2	2	0	0
D008108	Liver Diseases, Alcoholic	2	2	0	0
D007855	Lead Poisoning	2	2	0	0
D063371	Myringosclerosis	2	1	0	0
D006940	Hyperemia	2	2	0	0
D013492	Suppuration	2	2	0	0
D018701	Mononegavirales Infections	2	2	0	0
D003085	Colic	2	2	0	0
D011654	Pulmonary Edema	2	2	1	1
D006968	Hypersensitivity, Delayed	2	2	2	2
D009436	Neural Tube Defects	2	2	4	3
D058739	Aberrant Crypt Foci	2	1	0	0
D015817	Eye Infections	2	2	0	0
D009139	Musculoskeletal Abnormalities	2	2	1	1
D006330	Heart Defects, Congenital	2	2	0	0
D004433	Earache	2	2	0	0
D015614	Histiocytosis	2	2	0	0
D000015	Abnormalities, Multiple	2	2	0	0
D010538	Peritonitis	2	2	1	1
D002659	Child Development Disorders, Pervasive	2	1	0	0
D059413	Intraabdominal Infections	2	2	1	1
D004409	Dyskinesia, Drug-Induced	2	2	0	0
D004679	Encephalomyelitis	2	1	0	0
D059352	Musculoskeletal Pain	2	2	0	0
D040181	Genetic Diseases, X-Linked	2	2	0	0
D004342	Drug Hypersensitivity	2	2	0	0
D004775	Enuresis	2	2	0	0
D020260	Heavy Metal Poisoning, Nervous System	2	2	0	0
D020261	Arsenic Poisoning	2	2	0	0
D012868	Skin Abnormalities	2	2	0	0
D006526	Hepatitis C	2	2	0	0
D019851	Thrombophilia	2	1	1	1
D001848	Bone Diseases, Developmental	2	2	0	0
D009383	Neoplasms, Vascular Tissue	2	1	0	0
D006484	Hemorrhoids	2	2	2	1
D020721	Nervous System Autoimmune Disease, Experimental	2	2	0	0
D013953	Thymus Neoplasms	2	2	0	0
D015715	Corneal Edema	1	1	0	0
D014102	Torsion Abnormality	1	1	0	0
D000070657	Crystal Arthropathies	1	1	0	0
D012393	Rosacea	1	1	0	0
D012174	Retinitis Pigmentosa	1	1	0	0
D009127	Muscle Rigidity	1	1	0	0
D006073	Gout	1	1	0	0
D001649	Bile Duct Diseases	1	1	0	0
D003047	Coccidioidomycosis	1	1	0	0
D010998	Pleurisy	1	1	0	0
D009357	Neonatal Abstinence Syndrome	1	1	0	0
D005211	Fascioliasis	1	1	5	1
D005316	Fetal Distress	1	1	0	0
D016470	Bacteremia	1	1	0	0
D012749	Sexually Transmitted Diseases	1	1	0	0
D003288	Contusions	1	1	0	0
D013543	Sweat Gland Diseases	1	1	0	0
D015231	Sexually Transmitted Diseases, Bacterial	1	1	0	0
D001018	Aortic Diseases	1	1	0	0
D016535	Bronchial Hyperreactivity	1	1	0	0
D014689	Venous Insufficiency	1	1	0	0
D013736	Testicular Neoplasms	1	1	0	0
D012141	Respiratory Tract Infections	1	1	0	0
D001733	Bites and Stings	1	1	0	0
D020347	Lithiasis	1	1	0	0
D019465	Craniofacial Abnormalities	1	1	0	0
D006374	Helminthiasis, Animal	1	1	0	0
D056586	Acute Chest Syndrome	1	1	0	0
D003286	Contracture	1	1	0	0
D008231	Lymphopenia	1	1	0	0
D009080	Mucocutaneous Lymph Node Syndrome	1	1	0	0
D012536	Scalp Dermatoses	1	1	0	0
D008581	Meningitis	1	1	0	0
D004204	Joint Dislocations	1	1	0	0
D005124	Eye Abnormalities	1	1	0	0
D007006	Hypogonadism	1	1	1	1
D006471	Gastrointestinal Hemorrhage	1	1	1	1
D012909	Snake Bites	1	1	0	0
D000309	Adrenal Insufficiency	1	1	1	1
D008850	Microphthalmos	1	1	0	0
D013966	Thyroiditis	1	1	0	0
D015821	Eye Infections, Fungal	1	1	0	0
D017192	Skin Diseases, Bacterial	1	1	0	0
D009361	Neoplasm Invasiveness	1	1	0	0
D056660	Hereditary Autoinflammatory Diseases	1	1	0	0
D018827	Carcinoma, Lewis Lung	1	1	0	0
D058226	Plaque, Atherosclerotic	1	1	0	0
D020809	Central Nervous System Helminthiasis	1	1	0	0
D014605	Uveitis	1	1	0	0
D012166	Retinal Hemorrhage	1	1	0	0
D009136	Muscular Dystrophies	1	1	0	0
D015352	Dry Eye Syndromes	1	1	1	1
D014060	Tongue Diseases	1	1	0	0
D014515	Ureteral Diseases	1	1	0	0
D014522	Urethral Diseases	1	1	0	0
D006469	Hemoptysis	1	1	0	0
D011557	Pseudorabies	1	1	0	0
D009800	Oculocerebrorenal Syndrome	1	1	0	0
D003251	Constriction, Pathologic	1	1	0	0
D017880	Limb Deformities, Congenital	1	1	1	1
D009877	Endophthalmitis	1	1	0	0
D058447	Eye Pain	1	1	0	0
D005132	Eye Manifestations	1	1	0	0
D008304	Malignant Catarrh	1	1	0	0
D010939	Plant Poisoning	1	1	0	0
D000532	Altitude Sickness	1	1	0	0
D003317	Corneal Dystrophies, Hereditary	1	1	0	0
D005911	Gliosis	1	1	0	0
D009914	Oral Submucous Fibrosis	1	1	0	0
D020966	Muscular Disorders, Atrophic	1	1	0	0
D006042	Goiter	1	1	0	0
D010585	Phagocyte Bactericidal Dysfunction	1	1	0	0
D005134	Eye Neoplasms	1	1	0	0
D059545	Paraneoplastic Syndromes, Ocular	1	1	0	0
D020795	Photophobia	1	1	0	0
D016711	Yang Deficiency	1	1	0	0
D008209	Lymphedema	1	1	0	0
D051261	Granulomatosis, Orofacial	1	1	0	0
D006985	Hyperventilation	1	1	0	0
D007876	Legionellosis	1	1	0	0
D009377	Multiple Endocrine Neoplasia	1	1	0	0
D045729	Pneumonia of Swine, Mycoplasmal	1	1	0	0
D013581	Synovial Cyst	1	1	0	0
D020257	Ventricular Remodeling	1	1	0	0
D057165	Proteostasis Deficiencies	1	1	1	1
D020031	Epstein-Barr Virus Infections	1	1	0	0
D003788	Dental Pulp Diseases	1	1	0	0
D005094	Exophthalmos	1	1	0	0
D006111	Graves Disease	1	1	0	0
D001850	Bone Diseases, Infectious	1	1	0	0
D018792	Encephalitis, Viral	1	1	0	0
D020803	Encephalitis, Herpes Simplex	1	1	0	0
D014095	Tooth, Impacted	1	1	0	0
D010031	Otitis	1	1	0	0
D056844	Renal Colic	1	1	0	0
D004814	Epidermal Cyst	1	1	0	0
D015417	Hereditary Sensory and Motor Neuropathy	1	1	0	0
D016736	Antiphospholipid Syndrome	1	1	0	0
D016640	Diabetes, Gestational	1	1	0	0
D008414	Mastitis, Bovine	1	1	0	0
D011251	Pregnancy Complications, Infectious	1	1	2	1
D000022	Abortion, Spontaneous	1	1	2	1
D004406	Dysgammaglobulinemia	1	1	0	0
D005873	Giardiasis	1	1	0	0
D013684	Telangiectasis	1	1	0	0
D010009	Osteochondrodysplasias	1	1	0	0
D000008	Abdominal Neoplasms	1	1	0	0
D033461	Hyperuricemia	1	1	0	0
D002357	Cartilage Diseases	1	1	0	0
D006988	Hyphema	1	1	1	1
D007246	Infertility	1	1	0	0
D020961	Lewy Body Disease	1	1	0	0
D057066	Low Tension Glaucoma	1	1	0	0
D065666	Mesenteric Ischemia	1	1	0	0
D008947	Mixed Connective Tissue Disease	1	1	0	0
D017682	Myocardial Stunning	1	1	0	0
D009901	Optic Nerve Diseases	1	1	0	0
D012163	Retinal Detachment	1	1	0	0
D012173	Retinitis	1	1	0	0
D013901	Thoracic Outlet Syndrome	1	1	0	0
D004416	Dysplastic Nevus Syndrome	1	1	0	0
D025063	Chromosome Disorders	1	1	0	0
D023341	Chills	1	1	0	0
D010007	Osteochondritis	1	1	0	0
D009894	Opportunistic Infections	1	1	0	0
D012206	Rhabdomyolysis	0	0	18	2
D000137	Acid-Base Imbalance	0	0	15	5
D008661	Metabolism, Inborn Errors	0	0	8	1
D000799	Angioedema	0	0	7	7
D012873	Skin Diseases, Genetic	0	0	6	5
D010787	Photosensitivity Disorders	0	0	6	3
D004342	Drug Hypersensitivity	0	0	4	3
D000308	Adrenocortical Hyperfunction	0	0	4	1
D010245	Paralyses, Familial Periodic	0	0	4	1
D018908	Muscle Weakness	0	0	4	1
D017202	Myocardial Ischemia	0	0	3	2
D009008	Abnormalities, Severe Teratoid	0	0	3	2
D010291	Paresis	0	0	2	1
D005315	Fetal Diseases	0	0	2	2
D005317	Fetal Growth Retardation	0	0	2	2
D003643	Death	0	0	2	2
D005770	Gastrointestinal Neoplasms	0	0	2	1
D001906	Botulism	0	0	2	2
D020511	Neuromuscular Junction Diseases	0	0	2	2
D001986	Bronchial Spasm	0	0	2	2
D008175	Lung Neoplasms	0	0	2	2
D007819	Laryngeal Edema	0	0	2	1
D016472	Motor Neuron Disease	0	0	1	1
D012878	Skin Neoplasms	0	0	1	1
D009128	Muscle Spasticity	0	0	1	1
D010198	Pancytopenia	0	0	1	1
D057177	TDP-43 Proteinopathies	0	0	1	1
D006259	Craniocerebral Trauma	0	0	1	1
D007634	Keratitis	0	0	1	1
D011164	Porphyrias	0	0	1	1
D017094	Porphyrias, Hepatic	0	0	1	1
D006961	Hyperparathyroidism	0	0	1	1
D013145	Spirochaetales Infections	0	0	1	1
D065634	Cerebrospinal Fluid Leak	0	0	1	1
D009220	Myositis	0	0	1	1
D014832	Voice Disorders	0	0	1	1
D006685	Hoarseness	0	0	1	1
D001714	Bipolar Disorder	0	0	1	1
D012128	Respiratory Distress Syndrome, Adult	0	0	1	1
D020315	Latex Hypersensitivity	0	0	1	1
D066126	Cardiotoxicity	0	0	1	1
D008607	Intellectual Disability	0	0	1	1
D000856	Anorexia Nervosa	0	0	1	1
D001991	Bronchitis	0	0	1	1
D009384	Paraneoplastic Endocrine Syndromes	0	0	1	1
D017563	Lung Diseases, Interstitial	0	0	1	1
D020078	Neurogenic Inflammation	0	0	1	1
D000505	Alopecia	0	0	1	1
