# Supplementary material for: Data-driven analysis of biomedical literature suggests broad-spectrum benefits of culinary herbs and spices
Source: PLoS One. 2018 May 29;13(5):e0198030. doi: 10.1371/journal.pone.0198030 (PMC5973616; doi:10.1371/journal.pone.0198030)
Supplement: S4 Dataset — (XLSX) [file pone.0198030.s010.xlsx]

## Sheet: disease-category-associations
Disease MeSH ID	Disease Sub-category	Negative Associations	Spices Negatively Associated	Positive Associations	Spices Positively Associated
D006967	Hypersensitivity	142	28	158	49
D012871	Skin Diseases	115	40	327	79
D012130	Respiratory Hypersensitivity	89	22	125	40
D012816	Signs and Symptoms	87	27	866	105
D014652	Vascular Diseases	81	13	583	67
D008659	Metabolic Diseases	73	9	847	86
D009668	Nose Diseases	64	13	44	19
D009668	Nose Diseases	64	13	44	19
D009461	Neurologic Manifestations	49	18	305	66
D010335	Pathologic Processes	48	19	1011	99
D001982	Bronchial Diseases	32	21	121	45
D002493	Central Nervous System Diseases	31	12	509	61
D009135	Muscular Diseases	31	3	18	14
D008171	Lung Diseases	30	20	264	70
D064420	Drug-Related Side Effects and Adverse Reactions	24	13	227	48
D008107	Liver Diseases	21	12	335	61
D011041	Poisoning	21	13	225	49
D006331	Heart Diseases	20	9	158	37
D006402	Hematologic Diseases	19	10	168	37
D009468	Neuromuscular Diseases	18	5	55	26
D030342	Genetic Diseases, Inborn	16	8	101	35
D005767	Gastrointestinal Diseases	16	10	428	81
D052776	Female Urogenital Diseases	13	8	209	61
D014570	Urologic Diseases	12	8	145	43
D012120	Respiration Disorders	11	7	46	24
D000013	Congenital Abnormalities	9	4	22	13
D009059	Mouth Diseases	8	4	62	25
D059366	Asthma, Occupational	7	6	0	0
D007239	Infection	7	5	101	46
D001424	Bacterial Infections	6	6	136	50
D008109	Liver Diseases, Parasitic	5	1	2	2
D020258	Neurotoxicity Syndromes	5	4	30	15
D009371	Neoplasms by Site	5	3	465	80
D006373	Helminthiasis	5	1	23	13
D011248	Pregnancy Complications	5	3	15	10
D020763	Pathological Conditions, Anatomical	5	3	38	24
D000307	Adrenal Gland Diseases	5	1	1	1
D003229	Conjunctival Diseases	4	3	4	4
D009421	Nervous System Malformations	4	3	7	5
D009783	Dermatitis, Occupational	3	3	0	0
D012141	Respiratory Tract Infections	3	3	133	45
D019964	Mood Disorders	2	2	88	22
D005315	Fetal Diseases	2	2	0	0
D004067	Digestive System Neoplasms	2	1	227	48
D006058	Gonadal Disorders	2	1	25	18
D012142	Respiratory Tract Neoplasms	2	2	19	14
D009748	Nutrition Disorders	2	2	109	45
D013959	Thyroid Diseases	2	2	12	8
D007818	Laryngeal Diseases	2	1	0	0
D007818	Laryngeal Diseases	2	1	0	0
D007766	Lacrimal Apparatus Diseases	1	1	1	1
D000068105	Bipolar and Related Disorders	1	1	0	0
D011832	Radiation Injuries	1	1	13	7
D010257	Paraneoplastic Syndromes	1	1	1	1
D065886	Neurodevelopmental Disorders	1	1	16	6
D014786	Vision Disorders	1	1	3	3
D003316	Corneal Diseases	1	1	2	2
D009181	Mycoses	1	1	41	16
D005130	Eye Hemorrhage	1	1	2	2
D012876	Skin Diseases, Parasitic	1	1	16	10
D007153	Immunologic Deficiency Syndromes	1	1	8	5
D009139	Musculoskeletal Abnormalities	1	1	2	2
D001068	Feeding and Eating Disorders	1	1	11	7
D010279	Parathyroid Diseases	1	1	0	0
D014564	Urogenital Abnormalities	1	1	2	2
D020196	Trauma, Nervous System	1	1	3	3
D020196	Trauma, Nervous System	1	1	6	3
D007592	Joint Diseases	1	1	146	38
D001715	Bird Diseases	1	1	0	0
D010532	Peritoneal Diseases	1	1	3	3
D019636	Neurodegenerative Diseases	1	1	253	35
D009385	Neoplastic Processes	1	1	285	44
D003920	Diabetes Mellitus	0	0	631	77
D019965	Neurocognitive Disorders	0	0	322	31
D009370	Neoplasms by Histologic Type	0	0	193	55
D012216	Rheumatic Diseases	0	0	138	43
D005832	Genital Diseases, Male	0	0	87	30
D003240	Connective Tissue Diseases	0	0	85	36
D011528	Protozoan Infections	0	0	62	29
D001008	Anxiety Disorders	0	0	61	32
D014565	Urogenital Neoplasms	0	0	60	22
D004427	Ear Diseases	0	0	44	6
D001327	Autoimmune Diseases	0	0	42	23
D010182	Pancreatic Diseases	0	0	36	19
D004701	Endocrine Gland Neoplasms	0	0	26	15
D008206	Lymphatic Diseases	0	0	26	14
D001847	Bone Diseases	0	0	25	16
D012893	Sleep Wake Disorders	0	0	21	15
D012893	Sleep Wake Disorders	0	0	21	15
D001660	Biliary Tract Diseases	0	0	20	9
D007160	Immunoproliferative Disorders	0	0	17	7
D014076	Tooth Diseases	0	0	16	12
D007905	Lens Diseases	0	0	15	12
D012327	RNA Virus Infections	0	0	14	10
D006525	Hepatitis, Viral, Human	0	0	13	8
D019966	Substance-Related Disorders	0	0	13	10
D004266	DNA Virus Infections	0	0	13	8
D003560	Cysts	0	0	12	9
D019966	Substance-Related Disorders	0	0	11	9
D007232	Infant, Newborn, Diseases	0	0	11	6
D011230	Precancerous Conditions	0	0	10	5
D009798	Ocular Hypertension	0	0	10	2
D012164	Retinal Diseases	0	0	9	5
D050723	Fractures, Bone	0	0	8	6
D009374	Neoplasms, Experimental	0	0	8	6
D015674	Mammary Neoplasms, Animal	0	0	7	4
D009386	Neoplastic Syndromes, Hereditary	0	0	7	5
D003711	Demyelinating Diseases	0	0	6	4
D019967	Schizophrenia Spectrum and Other Psychotic Disorders	0	0	6	3
D001102	Arbovirus Infections	0	0	5	3
D003389	Cranial Nerve Diseases	0	0	5	5
D020018	Sexual Dysfunctions, Psychological	0	0	5	3
D013001	Somatoform Disorders	0	0	5	3
D009423	Nervous System Neoplasms	0	0	5	4
D009378	Neoplasms, Multiple Primary	0	0	5	4
D013898	Thoracic Injuries	0	0	5	5
D007411	Intestinal Diseases, Parasitic	0	0	4	3
D010995	Pleural Diseases	0	0	4	3
D015835	Ocular Motility Disorders	0	0	4	4
D020274	Autoimmune Diseases of the Nervous System	0	0	4	4
D006222	Hamartoma	0	0	3	2
D002418	Cattle Diseases	0	0	3	3
D012749	Sexually Transmitted Diseases	0	0	3	3
D010554	Personality Disorders	0	0	3	3
D010608	Pharyngeal Diseases	0	0	3	3
D010608	Pharyngeal Diseases	0	0	3	3
D014412	Tumor Virus Infections	0	0	3	3
D018640	Stomatognathic System Abnormalities	0	0	3	3
D020752	Neurocutaneous Syndromes	0	0	3	2
D013180	Sprains and Strains	0	0	3	2
D013119	Spinal Cord Injuries	0	0	3	2
D019960	Elimination Disorders	0	0	2	2
D009901	Optic Nerve Diseases	0	0	2	1
D018376	Cardiovascular Abnormalities	0	0	2	2
D012376	Rodent Diseases	0	0	2	2
D015817	Eye Infections	0	0	2	2
D009916	Orbital Diseases	0	0	2	2
D020805	Central Nervous System Viral Diseases	0	0	2	2
D008174	Lung Diseases, Parasitic	0	0	2	1
D015785	Eye Diseases, Hereditary	0	0	2	2
D018512	Parasitemia	0	0	1	1
D014949	Wounds, Nonpenetrating	0	0	1	1
D010273	Parasitic Diseases, Animal	0	0	1	1
D014603	Uveal Diseases	0	0	1	1
D018792	Encephalitis, Viral	0	0	1	1
D005393	Fish Diseases	0	0	1	1
D020807	Central Nervous System Parasitic Infections	0	0	1	1
D015814	Ocular Hypotension	0	0	1	1
D017695	Soft Tissue Injuries	0	0	1	1
D005124	Eye Abnormalities	0	0	1	1
D001733	Bites and Stings	0	0	1	1
D005134	Eye Neoplasms	0	0	1	1
D004204	Joint Dislocations	0	0	1	1
D002357	Cartilage Diseases	0	0	1	1
D013553	Swine Diseases	0	0	1	1
D005132	Eye Manifestations	0	0	1	1
D009894	Opportunistic Infections	0	0	1	1
D011557	Pseudorabies	0	0	1	1
D009894	Opportunistic Infections	0	0	1	1
D010273	Parasitic Diseases, Animal	0	0	1	1
