# Supplementary material for: Data-driven analysis of biomedical literature suggests broad-spectrum benefits of culinary herbs and spices
Source: PLoS One. 2018 May 29;13(5):e0198030. doi: 10.1371/journal.pone.0198030 (PMC5973616; doi:10.1371/journal.pone.0198030)
Supplement: S5 Dataset — (XLSX) [file pone.0198030.s011.xlsx]

## Sheet: broad-spectrum-top
	NCBI Taxonomy ID	Scientific Name	Benevolence Spectrum Score	Adverse Spectrum Score	Relative Benevolence
58	94328	Zingiber officinale	282.72	1.94	280.78
20	136217	Curcuma longa	280.19	12.2	267.99
113	204149	Ocimum tenuiflorum	177.72	0	177.72
19	82528	Crocus sativus	171.76	3.6	168.16
51	39367	Salvia rosmarinus	161.27	5.75	155.52
34	4006	Linum usitatissimum	131.84	1.56	130.28
41	555479	Nigella sativa	228.5	22.07	206.44
118	39352	Origanum vulgare	121.1	0	121.1
126	49511	Piper longum	117.99	0	117.99
16	119260	Cinnamomum aromaticum	162.33	10.59	151.74
52	4182	Sesamum indicum	154.49	9.96	144.53
17	128608	Cinnamomum verum	190.34	19.48	170.86
21	66014	Cymbopogon citratus	97.49	0.5	96.99
114	3942	Oenothera biennis	94.68	0	94.68
7	13363	Borago officinalis	89.51	0.06	89.45
112	39350	Ocimum basilicum	84.33	0	84.33
37	34256	Mentha x piperita	106.61	5.43	101.18
100	16752	Houttuynia cordata	80.24	0	80.24
94	52471	Ferula assa-foetida	76.55	0	76.55
87	52462	Cuminum cyminum	76.12	0	76.12
104	39338	Melissa officinalis	72.58	0	72.58
10	4072	Capsicum annuum	133.24	13.74	119.5
108	159030	Murraya koenigii	66.84	0	66.84
15	13427	Cichorium intybus	80.16	3.53	76.63
48	298661	Rhus coriaria	65.22	0.5	64.72
54	50225	Taraxacum officinale	90.15	5.79	84.36
4	72332	Artemisia absinthium	74.39	2.62	71.77
145	52570	Trachyspermum ammi	60.55	0	60.55
43	3435	Persea americana	160.38	21.02	139.35
12	4222	Carthamus tinctorius	163.79	21.76	142.03
36	98504	Matricaria chamomilla	62.37	0.5	61.87
77	258209	Berberis vulgaris	59.6	0	59.6
128	46147	Portulaca oleracea	58.48	0	58.48
9	65558	Capparis spinosa	58.52	0.08	58.45
46	13216	Piper nigrum	63.45	1.4	62.05
116	268884	Origanum majorana	48.07	0	48.07
127	371726	Pistacia lentiscus	47.5	0	47.5
107	29719	Mentha spicata	46.41	0	46.41
101	97750	Kaempferia galanga	46.21	0	46.21
33	39329	Lavandula angustifolia	48.06	0.5	47.56
133	38868	Salvia officinalis	44.11	0	44.11
28	183260	Hibiscus sabdariffa	63.88	4.25	59.62
55	49992	Thymus vulgaris	96.17	11.8	84.37
67	94327	Alpinia galanga	37.66	0	37.66
68	199623	Alpinia officinarum	36.43	0	36.43
25	3311	Ginkgo biloba	233.71	41.55	192.16
22	105181	Elettaria cardamomum	38.43	0.5	37.93
88	136224	Curcuma zedoaria	34.31	0	34.31
18	4047	Coriandrum sativum	60.44	5.58	54.86
97	182084	Gynostemma pentaphyllum	33.5	0	33.5
31	58039	Juniperus communis	50.53	4	46.53
42	48386	Perilla frutescens	29.04	0.07	28.98
122	46901	Persicaria hydropiper	27.36	0	27.36
93	75806	Eutrema japonicum	25.95	0	25.95
150	1317910	Xylopia aethiopica	25.92	0	25.92
66	542672	Aloysia triphylla	24.34	0	24.34
62	637930	Aframomum melegueta	23.89	0	23.89
139	169191	Schinus terebinthifolia	23.25	0	23.25
39	51089	Myristica fragrans	48.38	5.3	43.08
45	271192	Pimpinella anisum	57.07	7.6	49.47
50	49212	Salvia hispanica	21.41	0.2	21.21
30	124778	Illicium verum	31.15	2.56	28.59
74	145700	Attalea speciosa	18.89	0	18.89
53	219868	Syzygium aromaticum	134.84	24.4	110.44
44	4043	Petroselinum crispum	23.8	1.33	22.47
47	204180	Plectranthus amboinicus	22.85	1.5	21.35
63	543564	Alkanna tinctoria	15.45	0	15.45
89	330163	Dysphania ambrosioides	15.28	0	15.28
73	72341	Artemisia dracunculus	14.27	0	14.27
95	547469	Garcinia indica	14.25	0	14.25
82	48032	Carum carvi	14.23	0	14.23
1	4682	Allium sativum	320.98	64.51	256.47
105	190902	Mentha aquatica	13.99	0	13.99
0	13329	Achillea millefolium	25.07	2.4	22.67
70	40922	Anethum graveolens	13.33	0	13.33
13	99037	Chamaemelum nobile	125.29	23.58	101.71
136	49987	Satureja hortensis	12.78	0	12.78
109	179860	Nardostachys jatamansi	12.37	0	12.37
115	59338	Orchis mascula	11.57	0	11.57
71	357850	Angelica keiskei	11	0	11
65	4683	Allium tuberosum	9.3	0	9.3
151	354529	Zanthoxylum piperitum	8.97	0	8.97
130	43725	Quassia amara	8.54	0	8.54
6	66672	Bixa orellana	19.07	2.4	16.67
124	375272	Pimenta dioica	6.75	0	6.75
83	13055	Chamerion angustifolium	6.12	0	6.12
121	3469	Papaver somniferum	5.97	0	5.97
99	360621	Heracleum persicum	5.73	0	5.73
106	292239	Mentha arvensis	5.42	0	5.42
148	79772	Verbena officinalis	5.36	0	5.36
110	39347	Nepeta cataria	4.98	0	4.98
135	46945	Sassafras albidum	4.87	0	4.87
134	38869	Salvia sclarea	4.76	0	4.76
79	377494	Bunium persicum	4.5	0	4.5
90	644182	Epilobium parviflorum	4.29	0	4.29
80	385388	Camellia oleifera	4.07	0	4.07
64	35875	Allium fistulosum	4	0	4
141	169607	Tagetes minuta	3.57	0	3.57
131	61450	Rumex acetosella	3.2	0	3.2
91	477864	Eryngium foetidum	3.19	0	3.19
61	199616	Aframomum daniellii	2.85	0	2.85
78	3707	Brassica juncea	2.5	0	2.5
86	397098	Cinnamomum tamala	2.5	0	2.5
117	452416	Origanum onites	2.5	0	2.5
59	1170222	Abelmoschus moschatus	2.44	0	2.44
29	39324	Hyssopus officinalis	5.98	0.75	5.23
84	119261	Cinnamomum burmannii	2.35	0	2.35
85	688535	Cinnamomum loureiroi	2.35	0	2.35
125	405322	Piper cubeba	2.2	0	2.2
123	63812	Peumus boldus	2.1	0	2.1
143	204219	Thymus serpyllum	1.89	0	1.89
72	3704	Armoracia rusticana	1.89	0	1.89
76	178105	Backhousia myrtifolia	1.7	0	1.7
140	3728	Sinapis alba	1.7	0	1.7
57	3438	Umbellularia californica	5.2	0.75	4.45
92	188493	Etlingera elatior	1.58	0	1.58
120	240453	Pandanus odoratissimus	1.58	0	1.58
144	121718	Tilia tomentosa	1.58	0	1.58
129	137456	Poterium sanguisorba	1.4	0	1.4
137	49988	Satureja montana	1.33	0	1.33
103	3879	Medicago sativa	1.17	0	1.17
119	260201	Pandanus amaryllifolius	1.13	0	1.13
96	57919	Geum urbanum	0.79	0	0.79
60	1765291	Aframomum corrorima	0.67	0	0.67
146	174970	Uvaria chamae	0.63	0	0.63
147	51239	Vanilla planifolia	0.63	0	0.63
23	48038	Foeniculum vulgare	55.81	11.61	44.2
111	77113	Nuphar lutea	0.5	0	0.5
149	292385	Vitellaria paradoxa	0.5	0	0.5
81	33114	Capsicum baccatum	0.25	0	0.25
75	39976	Backhousia citriodora	0.2	0	0.2
138	43851	Schinus molle	0.2	0	0.2
98	261786	Helichrysum italicum	0.2	0	0.2
102	1986359	Lippia graveolens	0.12	0	0.12
69	1008370	Amomum subulatum	0.12	0	0.12
142	3420	Tasmannia lanceolata	0.12	0	0.12
132	888065	Salvia elegans	0.05	0	0.05
2	74900	Allium schoenoprasum	1.95	0.5	1.45
8	3710	Brassica nigra	1.32	1.27	0.06
24	157519	Gaultheria procumbens	3.61	1.94	1.68
35	130373	Macropiper excelsum	0	1.2	-1.2
32	85223	Laurus nobilis	15.64	4.71	10.93
27	4232	Helianthus annuus	165.93	37.32	128.61
38	93297	Metroxylon sagu	0	2.81	-2.81
14	63459	Chenopodium quinoa	14.69	9.7	4.99
40	65948	Nasturtium officinale	50.38	23.27	27.11
56	78534	Trigonella foenum-graecum	167.4	47.91	119.5
3	4045	Apium graveolens	74.64	29.45	45.19
5	4220	Artemisia vulgaris	49.24	24.14	25.1
49	37565	Ruta graveolens	60.27	26.96	33.31
11	4073	Capsicum frutescens	66.48	28.34	38.14
26	49827	Glycyrrhiza glabra	237.35	120.7	116.65
