# Supplementary material for: Data-driven analysis of biomedical literature suggests broad-spectrum benefits of culinary herbs and spices
Source: PLoS One. 2018 May 29;13(5):e0198030. doi: 10.1371/journal.pone.0198030 (PMC5973616; doi:10.1371/journal.pone.0198030)
Supplement: S6 Dataset — (XLSX) [file pone.0198030.s012.xlsx]

## Sheet: l2-recommendation
	MeSH ID	Disease Category	Scientific Name	Benevolence Spectrum Score	Adverse Spectrum Score	Spectrum Trade-off Score
1421	D000820	Animal Diseases	Nigella sativa	0.5	0	0.5
1422	D000820	Animal Diseases	Allium sativum	0.33	0	0.33
1424	D000820	Animal Diseases	Persea americana	0.33	0	0.33
1425	D000820	Animal Diseases	Cinnamomum verum	0.08	0	0.08
1420	D000820	Animal Diseases	Linum usitatissimum	0.06	0	0.06
1423	D000820	Animal Diseases	Ocimum tenuiflorum	0.06	0	0.06
277	D001423	Bacterial Infections and Mycoses	Allium sativum	2.41	0.08	2.33
758	D001423	Bacterial Infections and Mycoses	Curcuma longa	1.32	0	1.32
702	D001423	Bacterial Infections and Mycoses	Cinnamomum aromaticum	1.17	0	1.17
709	D001423	Bacterial Infections and Mycoses	Nigella sativa	1.17	0	1.17
721	D001423	Bacterial Infections and Mycoses	Thymus vulgaris	1.17	0	1.17
711	D001423	Bacterial Infections and Mycoses	Zingiber officinale	1.02	0	1.02
760	D001423	Bacterial Infections and Mycoses	Cinnamomum verum	1.01	0	1.01
752	D001423	Bacterial Infections and Mycoses	Origanum vulgare	0.82	0	0.82
713	D001423	Bacterial Infections and Mycoses	Schinus terebinthifolia	0.8	0	0.8
749	D001423	Bacterial Infections and Mycoses	Piper longum	0.74	0	0.74
719	D001423	Bacterial Infections and Mycoses	Syzygium aromaticum	0.61	0	0.61
706	D001423	Bacterial Infections and Mycoses	Salvia rosmarinus	0.57	0	0.57
712	D001423	Bacterial Infections and Mycoses	Ocimum tenuiflorum	0.57	0	0.57
717	D001423	Bacterial Infections and Mycoses	Taraxacum officinale	0.57	0	0.57
747	D001423	Bacterial Infections and Mycoses	Foeniculum vulgare	0.57	0	0.57
755	D001423	Bacterial Infections and Mycoses	Persea americana	0.57	0	0.57
703	D001423	Bacterial Infections and Mycoses	Glycyrrhiza glabra	0.44	0	0.44
745	D001423	Bacterial Infections and Mycoses	Trachyspermum ammi	0.4	0	0.4
754	D001423	Bacterial Infections and Mycoses	Lavandula angustifolia	0.4	0	0.4
730	D001423	Bacterial Infections and Mycoses	Salvia officinalis	0.3	0	0.3
718	D001423	Bacterial Infections and Mycoses	Epilobium parviflorum	0.25	0	0.25
723	D001423	Bacterial Infections and Mycoses	Cuminum cyminum	0.25	0	0.25
746	D001423	Bacterial Infections and Mycoses	Rhus coriaria	0.25	0	0.25
751	D001423	Bacterial Infections and Mycoses	Coriandrum sativum	0.24	0	0.24
725	D001423	Bacterial Infections and Mycoses	Petroselinum crispum	0.24	0	0.24
728	D001423	Bacterial Infections and Mycoses	Alpinia officinarum	0.24	0	0.24
734	D001423	Bacterial Infections and Mycoses	Satureja hortensis	0.24	0	0.24
731	D001423	Bacterial Infections and Mycoses	Cymbopogon citratus	0.17	0	0.17
705	D001423	Bacterial Infections and Mycoses	Kaempferia galanga	0.17	0	0.17
722	D001423	Bacterial Infections and Mycoses	Aloysia triphylla	0.17	0	0.17
724	D001423	Bacterial Infections and Mycoses	Pimenta dioica	0.17	0	0.17
726	D001423	Bacterial Infections and Mycoses	Ocimum basilicum	0.17	0	0.17
735	D001423	Bacterial Infections and Mycoses	Mentha x piperita	0.17	0	0.17
736	D001423	Bacterial Infections and Mycoses	Bixa orellana	0.17	0	0.17
737	D001423	Bacterial Infections and Mycoses	Alkanna tinctoria	0.17	0	0.17
738	D001423	Bacterial Infections and Mycoses	Aframomum corrorima	0.17	0	0.17
743	D001423	Bacterial Infections and Mycoses	Sinapis alba	0.17	0	0.17
744	D001423	Bacterial Infections and Mycoses	Salvia sclarea	0.17	0	0.17
762	D001423	Bacterial Infections and Mycoses	Capsicum annuum	0.17	0	0.17
714	D001423	Bacterial Infections and Mycoses	Heracleum persicum	0.16	0	0.16
279	D001423	Bacterial Infections and Mycoses	Piper nigrum	0.17	0.08	0.08
704	D001423	Bacterial Infections and Mycoses	Garcinia indica	0.08	0	0.08
708	D001423	Bacterial Infections and Mycoses	Cichorium intybus	0.08	0	0.08
710	D001423	Bacterial Infections and Mycoses	Ginkgo biloba	0.08	0	0.08
727	D001423	Bacterial Infections and Mycoses	Pimpinella anisum	0.08	0	0.08
729	D001423	Bacterial Infections and Mycoses	Helichrysum italicum	0.08	0	0.08
732	D001423	Bacterial Infections and Mycoses	Murraya koenigii	0.08	0	0.08
733	D001423	Bacterial Infections and Mycoses	Berberis vulgaris	0.08	0	0.08
740	D001423	Bacterial Infections and Mycoses	Apium graveolens	0.08	0	0.08
757	D001423	Bacterial Infections and Mycoses	Backhousia citriodora	0.08	0	0.08
707	D001423	Bacterial Infections and Mycoses	Linum usitatissimum	0.07	0	0.07
748	D001423	Bacterial Infections and Mycoses	Borago officinalis	0.07	0	0.07
753	D001423	Bacterial Infections and Mycoses	Illicium verum	0.07	0	0.07
280	D001423	Bacterial Infections and Mycoses	Juniperus communis	0.08	0.03	0.05
282	D001423	Bacterial Infections and Mycoses	Trigonella foenum-graecum	0.08	0.03	0.05
700	D001423	Bacterial Infections and Mycoses	Helianthus annuus	0.03	0	0.03
701	D001423	Bacterial Infections and Mycoses	Hibiscus sabdariffa	0.03	0	0.03
715	D001423	Bacterial Infections and Mycoses	Attalea speciosa	0.03	0	0.03
716	D001423	Bacterial Infections and Mycoses	Laurus nobilis	0.03	0	0.03
720	D001423	Bacterial Infections and Mycoses	Poterium sanguisorba	0.03	0	0.03
739	D001423	Bacterial Infections and Mycoses	Dysphania ambrosioides	0.03	0	0.03
741	D001423	Bacterial Infections and Mycoses	Tagetes minuta	0.03	0	0.03
742	D001423	Bacterial Infections and Mycoses	Artemisia absinthium	0.03	0	0.03
750	D001423	Bacterial Infections and Mycoses	Houttuynia cordata	0.03	0	0.03
756	D001423	Bacterial Infections and Mycoses	Melissa officinalis	0.03	0	0.03
759	D001423	Bacterial Infections and Mycoses	Chenopodium quinoa	0.03	0	0.03
761	D001423	Bacterial Infections and Mycoses	Carthamus tinctorius	0.03	0	0.03
283	D001423	Bacterial Infections and Mycoses	Sesamum indicum	0.1	0.08	0.02
281	D001423	Bacterial Infections and Mycoses	Chamaemelum nobile	0.03	0.08	-0.05
278	D001423	Bacterial Infections and Mycoses	Salvia hispanica	0	0.08	-0.08
284	D001423	Bacterial Infections and Mycoses	Nasturtium officinale	0.08	0.17	-0.08
276	D001423	Bacterial Infections and Mycoses	Artemisia vulgaris	0	0.17	-0.17
1169	D002318	Cardiovascular Diseases	Ocimum tenuiflorum	1.76	0	1.76
1191	D002318	Cardiovascular Diseases	Mentha x piperita	1.08	0	1.08
197	D002318	Cardiovascular Diseases	Ginkgo biloba	0.99	0.17	0.82
1167	D002318	Cardiovascular Diseases	Zingiber officinale	0.71	0	0.71
196	D002318	Cardiovascular Diseases	Allium sativum	0.82	0.13	0.69
1213	D002318	Cardiovascular Diseases	Curcuma longa	0.69	0	0.69
1215	D002318	Cardiovascular Diseases	Carthamus tinctorius	0.65	0	0.65
1168	D002318	Cardiovascular Diseases	Crocus sativus	0.47	0	0.47
1198	D002318	Cardiovascular Diseases	Sesamum indicum	0.45	0	0.45
1207	D002318	Cardiovascular Diseases	Borago officinalis	0.35	0	0.35
1211	D002318	Cardiovascular Diseases	Lavandula angustifolia	0.35	0	0.35
192	D002318	Cardiovascular Diseases	Helianthus annuus	0.44	0.13	0.31
1160	D002318	Cardiovascular Diseases	Salvia rosmarinus	0.31	0	0.31
1190	D002318	Cardiovascular Diseases	Berberis vulgaris	0.3	0	0.3
195	D002318	Cardiovascular Diseases	Nigella sativa	0.31	0.04	0.27
1159	D002318	Cardiovascular Diseases	Angelica keiskei	0.27	0	0.27
1189	D002318	Cardiovascular Diseases	Murraya koenigii	0.22	0	0.22
193	D002318	Cardiovascular Diseases	Cinnamomum aromaticum	0.22	0.02	0.2
194	D002318	Cardiovascular Diseases	Glycyrrhiza glabra	0.55	0.38	0.17
1202	D002318	Cardiovascular Diseases	Rhus coriaria	0.17	0	0.17
1210	D002318	Cardiovascular Diseases	Origanum vulgare	0.17	0	0.17
1212	D002318	Cardiovascular Diseases	Melissa officinalis	0.17	0	0.17
207	D002318	Cardiovascular Diseases	Persea americana	0.22	0.05	0.17
203	D002318	Cardiovascular Diseases	Trigonella foenum-graecum	0.17	0.02	0.15
1188	D002318	Cardiovascular Diseases	Cymbopogon citratus	0.13	0	0.13
1203	D002318	Cardiovascular Diseases	Nasturtium officinale	0.13	0	0.13
1206	D002318	Cardiovascular Diseases	Ferula assa-foetida	0.13	0	0.13
1162	D002318	Cardiovascular Diseases	Linum usitatissimum	0.09	0	0.09
1181	D002318	Cardiovascular Diseases	Ocimum basilicum	0.09	0	0.09
200	D002318	Cardiovascular Diseases	Bixa orellana	0.13	0.05	0.08
1163	D002318	Cardiovascular Diseases	Gynostemma pentaphyllum	0.07	0	0.07
1174	D002318	Cardiovascular Diseases	Syzygium aromaticum	0.07	0	0.07
1214	D002318	Cardiovascular Diseases	Cinnamomum verum	0.07	0	0.07
204	D002318	Cardiovascular Diseases	Apium graveolens	0.07	0.02	0.05
1157	D002318	Cardiovascular Diseases	Hibiscus sabdariffa	0.05	0	0.05
1164	D002318	Cardiovascular Diseases	Cichorium intybus	0.05	0	0.05
1171	D002318	Cardiovascular Diseases	Achillea millefolium	0.05	0	0.05
1179	D002318	Cardiovascular Diseases	Cuminum cyminum	0.05	0	0.05
1195	D002318	Cardiovascular Diseases	Elettaria cardamomum	0.05	0	0.05
1199	D002318	Cardiovascular Diseases	Artemisia absinthium	0.05	0	0.05
1216	D002318	Cardiovascular Diseases	Capsicum annuum	0.05	0	0.05
1161	D002318	Cardiovascular Diseases	Capparis spinosa	0.04	0	0.04
1183	D002318	Cardiovascular Diseases	Oenothera biennis	0.04	0	0.04
1186	D002318	Cardiovascular Diseases	Peumus boldus	0.04	0	0.04
1205	D002318	Cardiovascular Diseases	Nardostachys jatamansi	0.04	0	0.04
1158	D002318	Cardiovascular Diseases	Persicaria hydropiper	0.02	0	0.02
1165	D002318	Cardiovascular Diseases	Artemisia vulgaris	0.02	0	0.02
1166	D002318	Cardiovascular Diseases	Aframomum daniellii	0.02	0	0.02
1170	D002318	Cardiovascular Diseases	Anethum graveolens	0.02	0	0.02
1172	D002318	Cardiovascular Diseases	Attalea speciosa	0.02	0	0.02
1173	D002318	Cardiovascular Diseases	Taraxacum officinale	0.02	0	0.02
1175	D002318	Cardiovascular Diseases	Thymus vulgaris	0.02	0	0.02
1176	D002318	Cardiovascular Diseases	Aloysia triphylla	0.02	0	0.02
1177	D002318	Cardiovascular Diseases	Perilla frutescens	0.02	0	0.02
1178	D002318	Cardiovascular Diseases	Plectranthus amboinicus	0.02	0	0.02
1180	D002318	Cardiovascular Diseases	Petroselinum crispum	0.02	0	0.02
1182	D002318	Cardiovascular Diseases	Carum carvi	0.02	0	0.02
1184	D002318	Cardiovascular Diseases	Salvia hispanica	0.02	0	0.02
1185	D002318	Cardiovascular Diseases	Salvia officinalis	0.02	0	0.02
1187	D002318	Cardiovascular Diseases	Schinus molle	0.02	0	0.02
1192	D002318	Cardiovascular Diseases	Portulaca oleracea	0.02	0	0.02
1193	D002318	Cardiovascular Diseases	Piper nigrum	0.02	0	0.02
1194	D002318	Cardiovascular Diseases	Juniperus communis	0.02	0	0.02
1196	D002318	Cardiovascular Diseases	Cinnamomum burmannii	0.02	0	0.02
1197	D002318	Cardiovascular Diseases	Dysphania ambrosioides	0.02	0	0.02
1200	D002318	Cardiovascular Diseases	Origanum majorana	0.02	0	0.02
1201	D002318	Cardiovascular Diseases	Aframomum melegueta	0.02	0	0.02
1204	D002318	Cardiovascular Diseases	Foeniculum vulgare	0.02	0	0.02
1208	D002318	Cardiovascular Diseases	Piper longum	0.02	0	0.02
1209	D002318	Cardiovascular Diseases	Houttuynia cordata	0.02	0	0.02
198	D002318	Cardiovascular Diseases	Ruta graveolens	0.04	0.04	0
206	D002318	Cardiovascular Diseases	Coriandrum sativum	0.02	0.02	0
199	D002318	Cardiovascular Diseases	Pimpinella anisum	0	0.02	-0.02
205	D002318	Cardiovascular Diseases	Myristica fragrans	0	0.04	-0.04
202	D002318	Cardiovascular Diseases	Chamaemelum nobile	0.05	0.17	-0.13
201	D002318	Cardiovascular Diseases	Capsicum frutescens	0	0.22	-0.22
212	D064419	Chemically-Induced Disorders	Allium sativum	1.73	0.44	1.29
1235	D064419	Chemically-Induced Disorders	Glycyrrhiza glabra	0.9	0	0.9
1259	D064419	Chemically-Induced Disorders	Sesamum indicum	0.89	0	0.89
209	D064419	Chemically-Induced Disorders	Salvia rosmarinus	0.9	0.11	0.79
1240	D064419	Chemically-Induced Disorders	Zingiber officinale	0.78	0	0.78
1254	D064419	Chemically-Induced Disorders	Berberis vulgaris	0.73	0	0.73
1256	D064419	Chemically-Induced Disorders	Matricaria chamomilla	0.73	0	0.73
219	D064419	Chemically-Induced Disorders	Curcuma longa	1	0.33	0.67
1241	D064419	Chemically-Induced Disorders	Crocus sativus	0.67	0	0.67
1253	D064419	Chemically-Induced Disorders	Murraya koenigii	0.67	0	0.67
213	D064419	Chemically-Induced Disorders	Ginkgo biloba	1.13	0.56	0.57
1243	D064419	Chemically-Induced Disorders	Taraxacum officinale	0.44	0	0.44
1252	D064419	Chemically-Induced Disorders	Cymbopogon citratus	0.44	0	0.44
1264	D064419	Chemically-Induced Disorders	Ferula assa-foetida	0.44	0	0.44
1269	D064419	Chemically-Induced Disorders	Coriandrum sativum	0.44	0	0.44
1232	D064419	Chemically-Induced Disorders	Hibiscus sabdariffa	0.33	0	0.33
1233	D064419	Chemically-Induced Disorders	Cinnamomum aromaticum	0.33	0	0.33
1236	D064419	Chemically-Induced Disorders	Pandanus odoratissimus	0.33	0	0.33
1237	D064419	Chemically-Induced Disorders	Capparis spinosa	0.33	0	0.33
1238	D064419	Chemically-Induced Disorders	Gynostemma pentaphyllum	0.33	0	0.33
1239	D064419	Chemically-Induced Disorders	Cichorium intybus	0.33	0	0.33
1242	D064419	Chemically-Induced Disorders	Ocimum tenuiflorum	0.33	0	0.33
1244	D064419	Chemically-Induced Disorders	Umbellularia californica	0.33	0	0.33
1245	D064419	Chemically-Induced Disorders	Thymus vulgaris	0.33	0	0.33
1246	D064419	Chemically-Induced Disorders	Orchis mascula	0.33	0	0.33
1247	D064419	Chemically-Induced Disorders	Cuminum cyminum	0.33	0	0.33
1249	D064419	Chemically-Induced Disorders	Tilia tomentosa	0.33	0	0.33
1250	D064419	Chemically-Induced Disorders	Salvia hispanica	0.33	0	0.33
1255	D064419	Chemically-Induced Disorders	Portulaca oleracea	0.33	0	0.33
1257	D064419	Chemically-Induced Disorders	Trigonella foenum-graecum	0.33	0	0.33
1258	D064419	Chemically-Induced Disorders	Mentha spicata	0.33	0	0.33
1260	D064419	Chemically-Induced Disorders	Artemisia absinthium	0.33	0	0.33
1261	D064419	Chemically-Induced Disorders	Aframomum melegueta	0.33	0	0.33
1262	D064419	Chemically-Induced Disorders	Myristica fragrans	0.33	0	0.33
1266	D064419	Chemically-Induced Disorders	Piper longum	0.33	0	0.33
1267	D064419	Chemically-Induced Disorders	Etlingera elatior	0.33	0	0.33
1268	D064419	Chemically-Induced Disorders	Houttuynia cordata	0.33	0	0.33
1270	D064419	Chemically-Induced Disorders	Origanum vulgare	0.33	0	0.33
1272	D064419	Chemically-Induced Disorders	Carthamus tinctorius	0.33	0	0.33
211	D064419	Chemically-Induced Disorders	Artemisia vulgaris	0.33	0.11	0.22
218	D064419	Chemically-Induced Disorders	Persea americana	0.33	0.11	0.22
1248	D064419	Chemically-Induced Disorders	Pimpinella anisum	0.11	0	0.11
1265	D064419	Chemically-Induced Disorders	Borago officinalis	0.11	0	0.11
210	D064419	Chemically-Induced Disorders	Nigella sativa	0.67	0.56	0.11
1234	D064419	Chemically-Induced Disorders	Angelica keiskei	0.08	0	0.08
1271	D064419	Chemically-Induced Disorders	Melissa officinalis	0.08	0	0.08
1251	D064419	Chemically-Induced Disorders	Hyssopus officinalis	0.06	0	0.06
1263	D064419	Chemically-Induced Disorders	Nardostachys jatamansi	0.06	0	0.06
208	D064419	Chemically-Induced Disorders	Helianthus annuus	0.33	0.33	0
214	D064419	Chemically-Induced Disorders	Syzygium aromaticum	0.33	0.33	0
217	D064419	Chemically-Induced Disorders	Illicium verum	0.06	0.06	0
220	D064419	Chemically-Induced Disorders	Cinnamomum verum	0.33	0.33	0
216	D064419	Chemically-Induced Disorders	Chamaemelum nobile	0	0.06	-0.06
215	D064419	Chemically-Induced Disorders	Mentha x piperita	0	0.33	-0.33
224	D009358	Congenital, Hereditary, and Neonatal Diseases and Abnormalities	Allium sativum	0.77	0.02	0.75
646	D009358	Congenital, Hereditary, and Neonatal Diseases and Abnormalities	Carthamus tinctorius	0.52	0	0.52
618	D009358	Congenital, Hereditary, and Neonatal Diseases and Abnormalities	Zingiber officinale	0.45	0	0.45
632	D009358	Congenital, Hereditary, and Neonatal Diseases and Abnormalities	Mentha x piperita	0.37	0	0.37
642	D009358	Congenital, Hereditary, and Neonatal Diseases and Abnormalities	Curcuma longa	0.32	0	0.32
619	D009358	Congenital, Hereditary, and Neonatal Diseases and Abnormalities	Crocus sativus	0.21	0	0.21
631	D009358	Congenital, Hereditary, and Neonatal Diseases and Abnormalities	Oenothera biennis	0.21	0	0.21
620	D009358	Congenital, Hereditary, and Neonatal Diseases and Abnormalities	Ocimum tenuiflorum	0.2	0	0.2
627	D009358	Congenital, Hereditary, and Neonatal Diseases and Abnormalities	Orchis mascula	0.17	0	0.17
628	D009358	Congenital, Hereditary, and Neonatal Diseases and Abnormalities	Cuminum cyminum	0.17	0	0.17
644	D009358	Congenital, Hereditary, and Neonatal Diseases and Abnormalities	Cinnamomum verum	0.17	0	0.17
221	D009358	Congenital, Hereditary, and Neonatal Diseases and Abnormalities	Hibiscus sabdariffa	0.21	0.05	0.16
633	D009358	Congenital, Hereditary, and Neonatal Diseases and Abnormalities	Matricaria chamomilla	0.1	0	0.1
643	D009358	Congenital, Hereditary, and Neonatal Diseases and Abnormalities	Xylopia aethiopica	0.1	0	0.1
634	D009358	Congenital, Hereditary, and Neonatal Diseases and Abnormalities	Juniperus communis	0.06	0	0.06
637	D009358	Congenital, Hereditary, and Neonatal Diseases and Abnormalities	Sesamum indicum	0.05	0	0.05
615	D009358	Congenital, Hereditary, and Neonatal Diseases and Abnormalities	Helianthus annuus	0.04	0	0.04
617	D009358	Congenital, Hereditary, and Neonatal Diseases and Abnormalities	Nigella sativa	0.04	0	0.04
624	D009358	Congenital, Hereditary, and Neonatal Diseases and Abnormalities	Thymus vulgaris	0.04	0	0.04
641	D009358	Congenital, Hereditary, and Neonatal Diseases and Abnormalities	Illicium verum	0.03	0	0.03
616	D009358	Congenital, Hereditary, and Neonatal Diseases and Abnormalities	Salvia rosmarinus	0.02	0	0.02
621	D009358	Congenital, Hereditary, and Neonatal Diseases and Abnormalities	Anethum graveolens	0.02	0	0.02
622	D009358	Congenital, Hereditary, and Neonatal Diseases and Abnormalities	Eutrema japonicum	0.02	0	0.02
623	D009358	Congenital, Hereditary, and Neonatal Diseases and Abnormalities	Ruta graveolens	0.02	0	0.02
625	D009358	Congenital, Hereditary, and Neonatal Diseases and Abnormalities	Perilla frutescens	0.02	0	0.02
626	D009358	Congenital, Hereditary, and Neonatal Diseases and Abnormalities	Mentha aquatica	0.02	0	0.02
629	D009358	Congenital, Hereditary, and Neonatal Diseases and Abnormalities	Pimpinella anisum	0.02	0	0.02
630	D009358	Congenital, Hereditary, and Neonatal Diseases and Abnormalities	Carum carvi	0.02	0	0.02
635	D009358	Congenital, Hereditary, and Neonatal Diseases and Abnormalities	Elettaria cardamomum	0.02	0	0.02
636	D009358	Congenital, Hereditary, and Neonatal Diseases and Abnormalities	Bunium persicum	0.02	0	0.02
638	D009358	Congenital, Hereditary, and Neonatal Diseases and Abnormalities	Artemisia dracunculus	0.02	0	0.02
639	D009358	Congenital, Hereditary, and Neonatal Diseases and Abnormalities	Borago officinalis	0.02	0	0.02
640	D009358	Congenital, Hereditary, and Neonatal Diseases and Abnormalities	Piper longum	0.02	0	0.02
645	D009358	Congenital, Hereditary, and Neonatal Diseases and Abnormalities	Curcuma zedoaria	0.02	0	0.02
229	D009358	Congenital, Hereditary, and Neonatal Diseases and Abnormalities	Persea americana	0.02	0.02	0
223	D009358	Congenital, Hereditary, and Neonatal Diseases and Abnormalities	Artemisia vulgaris	0	0.02	-0.02
227	D009358	Congenital, Hereditary, and Neonatal Diseases and Abnormalities	Apium graveolens	0	0.02	-0.02
228	D009358	Congenital, Hereditary, and Neonatal Diseases and Abnormalities	Nasturtium officinale	0	0.02	-0.02
230	D009358	Congenital, Hereditary, and Neonatal Diseases and Abnormalities	Chenopodium quinoa	0	0.02	-0.02
225	D009358	Congenital, Hereditary, and Neonatal Diseases and Abnormalities	Ginkgo biloba	0.09	0.14	-0.04
226	D009358	Congenital, Hereditary, and Neonatal Diseases and Abnormalities	Trigonella foenum-graecum	0.18	0.5	-0.32
222	D009358	Congenital, Hereditary, and Neonatal Diseases and Abnormalities	Glycyrrhiza glabra	0.21	0.96	-0.74
189	D004066	Digestive System Diseases	Curcuma longa	9.78	0.04	9.74
1093	D004066	Digestive System Diseases	Zingiber officinale	8.73	0	8.73
179	D004066	Digestive System Diseases	Allium sativum	10.09	1.86	8.23
180	D004066	Digestive System Diseases	Ginkgo biloba	6.83	0.04	6.79
1086	D004066	Digestive System Diseases	Salvia rosmarinus	6.45	0	6.45
177	D004066	Digestive System Diseases	Glycyrrhiza glabra	6.01	0.38	5.64
186	D004066	Digestive System Diseases	Trigonella foenum-graecum	5.69	0.1	5.59
178	D004066	Digestive System Diseases	Nigella sativa	5.49	0.04	5.45
1156	D004066	Digestive System Diseases	Capsicum annuum	4.65	0	4.65
191	D004066	Digestive System Diseases	Carthamus tinctorius	4.46	0.04	4.41
1122	D004066	Digestive System Diseases	Portulaca oleracea	4.29	0	4.29
1131	D004066	Digestive System Diseases	Sesamum indicum	3.69	0	3.69
1098	D004066	Digestive System Diseases	Pistacia lentiscus	3.13	0	3.13
1094	D004066	Digestive System Diseases	Crocus sativus	3.09	0	3.09
182	D004066	Digestive System Diseases	Syzygium aromaticum	2.96	0.09	2.87
1139	D004066	Digestive System Diseases	Trachyspermum ammi	2.83	0	2.83
1090	D004066	Digestive System Diseases	Cichorium intybus	2.72	0	2.72
185	D004066	Digestive System Diseases	Capsicum frutescens	2.83	0.12	2.71
1109	D004066	Digestive System Diseases	Cuminum cyminum	2.59	0	2.59
1089	D004066	Digestive System Diseases	Gynostemma pentaphyllum	2.47	0	2.47
1151	D004066	Digestive System Diseases	Origanum vulgare	2.36	0	2.36
1118	D004066	Digestive System Diseases	Cymbopogon citratus	2.23	0	2.23
1140	D004066	Digestive System Diseases	Myristica fragrans	2.23	0	2.23
184	D004066	Digestive System Diseases	Mentha x piperita	2.23	0.04	2.19
1105	D004066	Digestive System Diseases	Thymus vulgaris	1.86	0	1.86
1111	D004066	Digestive System Diseases	Ocimum basilicum	1.86	0	1.86
1129	D004066	Digestive System Diseases	Mentha spicata	1.86	0	1.86
188	D004066	Digestive System Diseases	Foeniculum vulgare	1.86	0.04	1.81
1112	D004066	Digestive System Diseases	Alpinia officinarum	1.76	0	1.76
1087	D004066	Digestive System Diseases	Capparis spinosa	1.48	0	1.48
1133	D004066	Digestive System Diseases	Artemisia absinthium	1.48	0	1.48
1138	D004066	Digestive System Diseases	Artemisia dracunculus	1.48	0	1.48
1144	D004066	Digestive System Diseases	Ferula assa-foetida	1.48	0	1.48
1149	D004066	Digestive System Diseases	Houttuynia cordata	1.48	0	1.48
1150	D004066	Digestive System Diseases	Coriandrum sativum	1.48	0	1.48
1103	D004066	Digestive System Diseases	Taraxacum officinale	1.19	0	1.19
1137	D004066	Digestive System Diseases	Aframomum melegueta	1.16	0	1.16
1106	D004066	Digestive System Diseases	Aloysia triphylla	1.15	0	1.15
1130	D004066	Digestive System Diseases	Apium graveolens	1.15	0	1.15
1153	D004066	Digestive System Diseases	Melissa officinalis	1.15	0	1.15
1154	D004066	Digestive System Diseases	Curcuma zedoaria	1.15	0	1.15
1082	D004066	Digestive System Diseases	Cinnamomum aromaticum	0.92	0	0.92
1102	D004066	Digestive System Diseases	Zanthoxylum piperitum	0.9	0	0.9
1107	D004066	Digestive System Diseases	Backhousia myrtifolia	0.9	0	0.9
1125	D004066	Digestive System Diseases	Juniperus communis	0.9	0	0.9
1127	D004066	Digestive System Diseases	Alkanna tinctoria	0.9	0	0.9
1135	D004066	Digestive System Diseases	Allium schoenoprasum	0.9	0	0.9
190	D004066	Digestive System Diseases	Cinnamomum verum	0.92	0.04	0.88
1123	D004066	Digestive System Diseases	Matricaria chamomilla	0.84	0	0.84
181	D004066	Digestive System Diseases	Laurus nobilis	0.9	0.12	0.78
1100	D004066	Digestive System Diseases	Eutrema japonicum	0.69	0	0.69
1095	D004066	Digestive System Diseases	Ocimum tenuiflorum	0.67	0	0.67
1104	D004066	Digestive System Diseases	Umbellularia californica	0.57	0	0.57
183	D004066	Digestive System Diseases	Pimpinella anisum	0.59	0.04	0.54
1088	D004066	Digestive System Diseases	Linum usitatissimum	0.54	0	0.54
1147	D004066	Digestive System Diseases	Piper longum	0.51	0	0.51
1128	D004066	Digestive System Diseases	Elettaria cardamomum	0.42	0	0.42
1114	D004066	Digestive System Diseases	Oenothera biennis	0.38	0	0.38
1126	D004066	Digestive System Diseases	Chamaemelum nobile	0.38	0	0.38
176	D004066	Digestive System Diseases	Helianthus annuus	0.37	0.04	0.33
1084	D004066	Digestive System Diseases	Kaempferia galanga	0.25	0	0.25
1092	D004066	Digestive System Diseases	Mentha arvensis	0.25	0	0.25
1101	D004066	Digestive System Diseases	Attalea speciosa	0.25	0	0.25
1121	D004066	Digestive System Diseases	Quassia amara	0.25	0	0.25
1141	D004066	Digestive System Diseases	Alpinia galanga	0.25	0	0.25
1142	D004066	Digestive System Diseases	Rhus coriaria	0.25	0	0.25
1155	D004066	Digestive System Diseases	Papaver somniferum	0.25	0	0.25
1143	D004066	Digestive System Diseases	Nardostachys jatamansi	0.14	0	0.14
1081	D004066	Digestive System Diseases	Persicaria hydropiper	0.12	0	0.12
1096	D004066	Digestive System Diseases	Anethum graveolens	0.12	0	0.12
1110	D004066	Digestive System Diseases	Petroselinum crispum	0.12	0	0.12
1115	D004066	Digestive System Diseases	Camellia oleifera	0.12	0	0.12
1124	D004066	Digestive System Diseases	Piper nigrum	0.12	0	0.12
1132	D004066	Digestive System Diseases	Tagetes minuta	0.12	0	0.12
1134	D004066	Digestive System Diseases	Origanum majorana	0.12	0	0.12
1136	D004066	Digestive System Diseases	Tasmannia lanceolata	0.12	0	0.12
1145	D004066	Digestive System Diseases	Lippia graveolens	0.12	0	0.12
1097	D004066	Digestive System Diseases	Schinus terebinthifolia	0.1	0	0.1
1080	D004066	Digestive System Diseases	Hibiscus sabdariffa	0.09	0	0.09
1091	D004066	Digestive System Diseases	Artemisia vulgaris	0.09	0	0.09
1116	D004066	Digestive System Diseases	Salvia hispanica	0.09	0	0.09
1119	D004066	Digestive System Diseases	Murraya koenigii	0.09	0	0.09
1083	D004066	Digestive System Diseases	Angelica keiskei	0.04	0	0.04
1085	D004066	Digestive System Diseases	Pandanus odoratissimus	0.04	0	0.04
1099	D004066	Digestive System Diseases	Achillea millefolium	0.04	0	0.04
1108	D004066	Digestive System Diseases	Orchis mascula	0.04	0	0.04
1113	D004066	Digestive System Diseases	Tilia tomentosa	0.04	0	0.04
1117	D004066	Digestive System Diseases	Peumus boldus	0.04	0	0.04
1120	D004066	Digestive System Diseases	Berberis vulgaris	0.04	0	0.04
1146	D004066	Digestive System Diseases	Borago officinalis	0.04	0	0.04
1148	D004066	Digestive System Diseases	Etlingera elatior	0.04	0	0.04
1152	D004066	Digestive System Diseases	Persea americana	0.04	0	0.04
187	D004066	Digestive System Diseases	Nasturtium officinale	0.04	0.13	-0.09
1312	D004700	Endocrine System Diseases	Ginkgo biloba	4.22	0	4.22
1329	D004700	Endocrine System Diseases	Trigonella foenum-graecum	3.11	0	3.11
1313	D004700	Endocrine System Diseases	Zingiber officinale	2.56	0	2.56
1342	D004700	Endocrine System Diseases	Curcuma longa	2.56	0	2.56
1311	D004700	Endocrine System Diseases	Allium sativum	2.12	0	2.12
1328	D004700	Endocrine System Diseases	Chamaemelum nobile	2.11	0	2.11
1310	D004700	Endocrine System Diseases	Nigella sativa	1.83	0	1.83
1343	D004700	Endocrine System Diseases	Cinnamomum verum	1.58	0	1.58
1327	D004700	Endocrine System Diseases	Portulaca oleracea	1.21	0	1.21
1314	D004700	Endocrine System Diseases	Crocus sativus	0.58	0	0.58
1331	D004700	Endocrine System Diseases	Sesamum indicum	0.58	0	0.58
1323	D004700	Endocrine System Diseases	Carum carvi	0.5	0	0.5
1321	D004700	Endocrine System Diseases	Cuminum cyminum	0.25	0	0.25
1339	D004700	Endocrine System Diseases	Origanum vulgare	0.25	0	0.25
1326	D004700	Endocrine System Diseases	Mentha x piperita	0.17	0	0.17
1330	D004700	Endocrine System Diseases	Mentha spicata	0.17	0	0.17
1332	D004700	Endocrine System Diseases	Origanum majorana	0.17	0	0.17
1335	D004700	Endocrine System Diseases	Foeniculum vulgare	0.17	0	0.17
1341	D004700	Endocrine System Diseases	Melissa officinalis	0.17	0	0.17
1344	D004700	Endocrine System Diseases	Papaver somniferum	0.17	0	0.17
1345	D004700	Endocrine System Diseases	Carthamus tinctorius	0.17	0	0.17
1305	D004700	Endocrine System Diseases	Hibiscus sabdariffa	0.12	0	0.12
1306	D004700	Endocrine System Diseases	Cinnamomum aromaticum	0.12	0	0.12
1308	D004700	Endocrine System Diseases	Linum usitatissimum	0.12	0	0.12
1309	D004700	Endocrine System Diseases	Cichorium intybus	0.12	0	0.12
1315	D004700	Endocrine System Diseases	Ocimum tenuiflorum	0.12	0	0.12
1318	D004700	Endocrine System Diseases	Syzygium aromaticum	0.12	0	0.12
1319	D004700	Endocrine System Diseases	Perilla frutescens	0.12	0	0.12
1320	D004700	Endocrine System Diseases	Plectranthus amboinicus	0.12	0	0.12
1324	D004700	Endocrine System Diseases	Oenothera biennis	0.12	0	0.12
1325	D004700	Endocrine System Diseases	Salvia officinalis	0.12	0	0.12
1334	D004700	Endocrine System Diseases	Rhus coriaria	0.12	0	0.12
1336	D004700	Endocrine System Diseases	Ferula assa-foetida	0.12	0	0.12
1337	D004700	Endocrine System Diseases	Borago officinalis	0.12	0	0.12
1338	D004700	Endocrine System Diseases	Coriandrum sativum	0.12	0	0.12
1340	D004700	Endocrine System Diseases	Persea americana	0.12	0	0.12
1346	D004700	Endocrine System Diseases	Medicago sativa	0.12	0	0.12
1307	D004700	Endocrine System Diseases	Salvia rosmarinus	0.11	0	0.11
1316	D004700	Endocrine System Diseases	Pistacia lentiscus	0.11	0	0.11
1317	D004700	Endocrine System Diseases	Eutrema japonicum	0.11	0	0.11
1322	D004700	Endocrine System Diseases	Alpinia officinarum	0.11	0	0.11
1333	D004700	Endocrine System Diseases	Aframomum melegueta	0.11	0	0.11
1347	D004700	Endocrine System Diseases	Capsicum annuum	0.11	0	0.11
252	D004700	Endocrine System Diseases	Glycyrrhiza glabra	3.08	3.2	-0.12
253	D004700	Endocrine System Diseases	Apium graveolens	0	0.12	-0.12
174	D005128	Eye Diseases	Ginkgo biloba	12.3	0.25	12.05
985	D005128	Eye Diseases	Crocus sativus	5.47	0	5.47
986	D005128	Eye Diseases	Ocimum tenuiflorum	4.25	0	4.25
993	D005128	Eye Diseases	Curcuma longa	2.5	0	2.5
980	D005128	Eye Diseases	Cinnamomum aromaticum	1.58	0	1.58
173	D005128	Eye Diseases	Allium sativum	1.55	0.33	1.22
992	D005128	Eye Diseases	Trigonella foenum-graecum	0.6	0	0.6
994	D005128	Eye Diseases	Carthamus tinctorius	0.6	0	0.6
171	D005128	Eye Diseases	Helianthus annuus	0.68	0.17	0.52
982	D005128	Eye Diseases	Salvia rosmarinus	0.25	0	0.25
984	D005128	Eye Diseases	Zingiber officinale	0.25	0	0.25
987	D005128	Eye Diseases	Laurus nobilis	0.25	0	0.25
988	D005128	Eye Diseases	Perilla frutescens	0.25	0	0.25
989	D005128	Eye Diseases	Cuminum cyminum	0.25	0	0.25
981	D005128	Eye Diseases	Glycyrrhiza glabra	0.17	0	0.17
983	D005128	Eye Diseases	Nigella sativa	0.17	0	0.17
990	D005128	Eye Diseases	Oenothera biennis	0.17	0	0.17
991	D005128	Eye Diseases	Chamaemelum nobile	0.17	0	0.17
175	D005128	Eye Diseases	Capsicum frutescens	0	0.17	-0.17
172	D005128	Eye Diseases	Capparis spinosa	0	0.52	-0.52
658	D005261	Female Urogenital Diseases and Pregnancy Complications	Zingiber officinale	1.23	0	1.23
656	D005261	Female Urogenital Diseases and Pregnancy Complications	Allium sativum	1.08	0	1.08
659	D005261	Female Urogenital Diseases and Pregnancy Complications	Crocus sativus	0.74	0	0.74
655	D005261	Female Urogenital Diseases and Pregnancy Complications	Artemisia vulgaris	0.5	0	0.5
657	D005261	Female Urogenital Diseases and Pregnancy Complications	Ginkgo biloba	0.5	0	0.5
663	D005261	Female Urogenital Diseases and Pregnancy Complications	Taraxacum officinale	0.5	0	0.5
654	D005261	Female Urogenital Diseases and Pregnancy Complications	Linum usitatissimum	0.49	0	0.49
669	D005261	Female Urogenital Diseases and Pregnancy Complications	Oenothera biennis	0.49	0	0.49
647	D005261	Female Urogenital Diseases and Pregnancy Complications	Helianthus annuus	0.41	0	0.41
665	D005261	Female Urogenital Diseases and Pregnancy Complications	Ocimum basilicum	0.41	0	0.41
677	D005261	Female Urogenital Diseases and Pregnancy Complications	Chamaemelum nobile	0.41	0	0.41
244	D005261	Female Urogenital Diseases and Pregnancy Complications	Carthamus tinctorius	0.5	0.17	0.33
650	D005261	Female Urogenital Diseases and Pregnancy Complications	Cinnamomum aromaticum	0.33	0	0.33
660	D005261	Female Urogenital Diseases and Pregnancy Complications	Ocimum tenuiflorum	0.33	0	0.33
664	D005261	Female Urogenital Diseases and Pregnancy Complications	Syzygium aromaticum	0.33	0	0.33
672	D005261	Female Urogenital Diseases and Pregnancy Complications	Berberis vulgaris	0.33	0	0.33
675	D005261	Female Urogenital Diseases and Pregnancy Complications	Portulaca oleracea	0.33	0	0.33
683	D005261	Female Urogenital Diseases and Pregnancy Complications	Myristica fragrans	0.33	0	0.33
687	D005261	Female Urogenital Diseases and Pregnancy Complications	Foeniculum vulgare	0.33	0	0.33
694	D005261	Female Urogenital Diseases and Pregnancy Complications	Persea americana	0.33	0	0.33
238	D005261	Female Urogenital Diseases and Pregnancy Complications	Petroselinum crispum	0.49	0.17	0.32
235	D005261	Female Urogenital Diseases and Pregnancy Complications	Glycyrrhiza glabra	1.08	0.82	0.26
236	D005261	Female Urogenital Diseases and Pregnancy Complications	Nigella sativa	0.33	0.17	0.17
242	D005261	Female Urogenital Diseases and Pregnancy Complications	Curcuma longa	0.33	0.17	0.17
243	D005261	Female Urogenital Diseases and Pregnancy Complications	Cinnamomum verum	0.33	0.17	0.17
648	D005261	Female Urogenital Diseases and Pregnancy Complications	Hibiscus sabdariffa	0.17	0	0.17
649	D005261	Female Urogenital Diseases and Pregnancy Complications	Persicaria hydropiper	0.17	0	0.17
651	D005261	Female Urogenital Diseases and Pregnancy Complications	Kaempferia galanga	0.17	0	0.17
652	D005261	Female Urogenital Diseases and Pregnancy Complications	Salvia rosmarinus	0.17	0	0.17
653	D005261	Female Urogenital Diseases and Pregnancy Complications	Capparis spinosa	0.17	0	0.17
661	D005261	Female Urogenital Diseases and Pregnancy Complications	Schinus terebinthifolia	0.17	0	0.17
662	D005261	Female Urogenital Diseases and Pregnancy Complications	Attalea speciosa	0.17	0	0.17
666	D005261	Female Urogenital Diseases and Pregnancy Complications	Pimpinella anisum	0.17	0	0.17
667	D005261	Female Urogenital Diseases and Pregnancy Complications	Alpinia officinarum	0.17	0	0.17
668	D005261	Female Urogenital Diseases and Pregnancy Complications	Carum carvi	0.17	0	0.17
670	D005261	Female Urogenital Diseases and Pregnancy Complications	Salvia officinalis	0.17	0	0.17
671	D005261	Female Urogenital Diseases and Pregnancy Complications	Cymbopogon citratus	0.17	0	0.17
673	D005261	Female Urogenital Diseases and Pregnancy Complications	Eryngium foetidum	0.17	0	0.17
674	D005261	Female Urogenital Diseases and Pregnancy Complications	Mentha x piperita	0.17	0	0.17
676	D005261	Female Urogenital Diseases and Pregnancy Complications	Matricaria chamomilla	0.17	0	0.17
678	D005261	Female Urogenital Diseases and Pregnancy Complications	Mentha spicata	0.17	0	0.17
679	D005261	Female Urogenital Diseases and Pregnancy Complications	Apium graveolens	0.17	0	0.17
680	D005261	Female Urogenital Diseases and Pregnancy Complications	Sesamum indicum	0.17	0	0.17
681	D005261	Female Urogenital Diseases and Pregnancy Complications	Artemisia absinthium	0.17	0	0.17
682	D005261	Female Urogenital Diseases and Pregnancy Complications	Origanum majorana	0.17	0	0.17
684	D005261	Female Urogenital Diseases and Pregnancy Complications	Alpinia galanga	0.17	0	0.17
685	D005261	Female Urogenital Diseases and Pregnancy Complications	Rhus coriaria	0.17	0	0.17
686	D005261	Female Urogenital Diseases and Pregnancy Complications	Nasturtium officinale	0.17	0	0.17
688	D005261	Female Urogenital Diseases and Pregnancy Complications	Abelmoschus moschatus	0.17	0	0.17
689	D005261	Female Urogenital Diseases and Pregnancy Complications	Borago officinalis	0.17	0	0.17
690	D005261	Female Urogenital Diseases and Pregnancy Complications	Piper longum	0.17	0	0.17
691	D005261	Female Urogenital Diseases and Pregnancy Complications	Houttuynia cordata	0.17	0	0.17
692	D005261	Female Urogenital Diseases and Pregnancy Complications	Origanum vulgare	0.17	0	0.17
693	D005261	Female Urogenital Diseases and Pregnancy Complications	Lavandula angustifolia	0.17	0	0.17
695	D005261	Female Urogenital Diseases and Pregnancy Complications	Melissa officinalis	0.17	0	0.17
696	D005261	Female Urogenital Diseases and Pregnancy Complications	Satureja montana	0.17	0	0.17
697	D005261	Female Urogenital Diseases and Pregnancy Complications	Piper cubeba	0.17	0	0.17
698	D005261	Female Urogenital Diseases and Pregnancy Complications	Papaver somniferum	0.17	0	0.17
699	D005261	Female Urogenital Diseases and Pregnancy Complications	Capsicum annuum	0.17	0	0.17
241	D005261	Female Urogenital Diseases and Pregnancy Complications	Trigonella foenum-graecum	0.17	0.04	0.13
237	D005261	Female Urogenital Diseases and Pregnancy Complications	Ruta graveolens	0.17	0.17	0
240	D005261	Female Urogenital Diseases and Pregnancy Complications	Juniperus communis	0	0.08	-0.08
239	D005261	Female Urogenital Diseases and Pregnancy Complications	Capsicum frutescens	0	0.17	-0.17
1025	D006425	Hemic and Lymphatic Diseases	Curcuma longa	0.92	0	0.92
255	D006425	Hemic and Lymphatic Diseases	Allium sativum	0.95	0.17	0.79
1001	D006425	Hemic and Lymphatic Diseases	Zingiber officinale	0.62	0	0.62
999	D006425	Hemic and Lymphatic Diseases	Nigella sativa	0.59	0	0.59
1018	D006425	Hemic and Lymphatic Diseases	Sesamum indicum	0.25	0	0.25
1024	D006425	Hemic and Lymphatic Diseases	Persea americana	0.25	0	0.25
1028	D006425	Hemic and Lymphatic Diseases	Carthamus tinctorius	0.22	0	0.22
256	D006425	Hemic and Lymphatic Diseases	Ginkgo biloba	0.28	0.11	0.17
254	D006425	Hemic and Lymphatic Diseases	Glycyrrhiza glabra	0.25	0.11	0.14
260	D006425	Hemic and Lymphatic Diseases	Trigonella foenum-graecum	0.17	0.06	0.11
995	D006425	Hemic and Lymphatic Diseases	Helianthus annuus	0.11	0	0.11
1000	D006425	Hemic and Lymphatic Diseases	Artemisia vulgaris	0.11	0	0.11
1016	D006425	Hemic and Lymphatic Diseases	Elettaria cardamomum	0.11	0	0.11
996	D006425	Hemic and Lymphatic Diseases	Cinnamomum aromaticum	0.07	0	0.07
1003	D006425	Hemic and Lymphatic Diseases	Ocimum tenuiflorum	0.07	0	0.07
1008	D006425	Hemic and Lymphatic Diseases	Mentha aquatica	0.07	0	0.07
1013	D006425	Hemic and Lymphatic Diseases	Satureja hortensis	0.07	0	0.07
1022	D006425	Hemic and Lymphatic Diseases	Origanum vulgare	0.07	0	0.07
1026	D006425	Hemic and Lymphatic Diseases	Cinnamomum verum	0.07	0	0.07
997	D006425	Hemic and Lymphatic Diseases	Linum usitatissimum	0.06	0	0.06
998	D006425	Hemic and Lymphatic Diseases	Cichorium intybus	0.06	0	0.06
1002	D006425	Hemic and Lymphatic Diseases	Crocus sativus	0.06	0	0.06
1004	D006425	Hemic and Lymphatic Diseases	Pistacia lentiscus	0.06	0	0.06
1005	D006425	Hemic and Lymphatic Diseases	Eutrema japonicum	0.06	0	0.06
1006	D006425	Hemic and Lymphatic Diseases	Taraxacum officinale	0.06	0	0.06
1007	D006425	Hemic and Lymphatic Diseases	Gaultheria procumbens	0.06	0	0.06
1009	D006425	Hemic and Lymphatic Diseases	Cuminum cyminum	0.06	0	0.06
1010	D006425	Hemic and Lymphatic Diseases	Ocimum basilicum	0.06	0	0.06
1011	D006425	Hemic and Lymphatic Diseases	Pimpinella anisum	0.06	0	0.06
1012	D006425	Hemic and Lymphatic Diseases	Cymbopogon citratus	0.06	0	0.06
1014	D006425	Hemic and Lymphatic Diseases	Quassia amara	0.06	0	0.06
1015	D006425	Hemic and Lymphatic Diseases	Capsicum frutescens	0.06	0	0.06
1017	D006425	Hemic and Lymphatic Diseases	Apium graveolens	0.06	0	0.06
1019	D006425	Hemic and Lymphatic Diseases	Trachyspermum ammi	0.06	0	0.06
1020	D006425	Hemic and Lymphatic Diseases	Rhus coriaria	0.06	0	0.06
1021	D006425	Hemic and Lymphatic Diseases	Piper longum	0.06	0	0.06
1023	D006425	Hemic and Lymphatic Diseases	Lavandula angustifolia	0.06	0	0.06
1027	D006425	Hemic and Lymphatic Diseases	Curcuma zedoaria	0.06	0	0.06
1029	D006425	Hemic and Lymphatic Diseases	Armoracia rusticana	0.06	0	0.06
258	D006425	Hemic and Lymphatic Diseases	Ruta graveolens	0.07	0.06	0.02
263	D006425	Hemic and Lymphatic Diseases	Capsicum annuum	0.06	0.06	0
259	D006425	Hemic and Lymphatic Diseases	Thymus vulgaris	0	0.06	-0.06
261	D006425	Hemic and Lymphatic Diseases	Nasturtium officinale	0.06	0.11	-0.06
262	D006425	Hemic and Lymphatic Diseases	Foeniculum vulgare	0	0.06	-0.06
257	D006425	Hemic and Lymphatic Diseases	Syzygium aromaticum	0.06	0.17	-0.11
975	D007154	Immune System Diseases	Curcuma longa	4.93	0	4.93
152	D007154	Immune System Diseases	Allium sativum	2.86	0.29	2.58
946	D007154	Immune System Diseases	Ginkgo biloba	1.79	0	1.79
150	D007154	Immune System Diseases	Nigella sativa	1.73	0.14	1.59
970	D007154	Immune System Diseases	Origanum vulgare	0.75	0	0.75
962	D007154	Immune System Diseases	Elettaria cardamomum	0.67	0	0.67
968	D007154	Immune System Diseases	Borago officinalis	0.65	0	0.65
165	D007154	Immune System Diseases	Sesamum indicum	0.75	0.14	0.6
148	D007154	Immune System Diseases	Linum usitatissimum	0.53	0.14	0.38
945	D007154	Immune System Diseases	Capparis spinosa	0.37	0	0.37
947	D007154	Immune System Diseases	Zingiber officinale	0.37	0	0.37
956	D007154	Immune System Diseases	Oenothera biennis	0.37	0	0.37
963	D007154	Immune System Diseases	Artemisia absinthium	0.37	0	0.37
977	D007154	Immune System Diseases	Cinnamomum verum	0.37	0	0.37
979	D007154	Immune System Diseases	Carthamus tinctorius	0.37	0	0.37
160	D007154	Immune System Diseases	Capsicum frutescens	0.49	0.14	0.34
145	D007154	Immune System Diseases	Cinnamomum aromaticum	0.37	0.14	0.22
146	D007154	Immune System Diseases	Glycyrrhiza glabra	0.37	0.14	0.22
153	D007154	Immune System Diseases	Crocus sativus	0.37	0.14	0.22
163	D007154	Immune System Diseases	Trigonella foenum-graecum	0.37	0.14	0.22
943	D007154	Immune System Diseases	Hibiscus sabdariffa	0.14	0	0.14
948	D007154	Immune System Diseases	Ocimum tenuiflorum	0.14	0	0.14
949	D007154	Immune System Diseases	Pistacia lentiscus	0.14	0	0.14
950	D007154	Immune System Diseases	Eutrema japonicum	0.14	0	0.14
951	D007154	Immune System Diseases	Syzygium aromaticum	0.14	0	0.14
952	D007154	Immune System Diseases	Ruta graveolens	0.14	0	0.14
953	D007154	Immune System Diseases	Perilla frutescens	0.14	0	0.14
957	D007154	Immune System Diseases	Hyssopus officinalis	0.14	0	0.14
958	D007154	Immune System Diseases	Cymbopogon citratus	0.14	0	0.14
959	D007154	Immune System Diseases	Mentha x piperita	0.14	0	0.14
960	D007154	Immune System Diseases	Piper nigrum	0.14	0	0.14
964	D007154	Immune System Diseases	Origanum majorana	0.14	0	0.14
965	D007154	Immune System Diseases	Sinapis alba	0.14	0	0.14
966	D007154	Immune System Diseases	Rhus coriaria	0.14	0	0.14
967	D007154	Immune System Diseases	Ferula assa-foetida	0.14	0	0.14
969	D007154	Immune System Diseases	Piper longum	0.14	0	0.14
971	D007154	Immune System Diseases	Allium tuberosum	0.14	0	0.14
972	D007154	Immune System Diseases	Illicium verum	0.14	0	0.14
973	D007154	Immune System Diseases	Lavandula angustifolia	0.14	0	0.14
974	D007154	Immune System Diseases	Nepeta cataria	0.14	0	0.14
976	D007154	Immune System Diseases	Xylopia aethiopica	0.14	0	0.14
978	D007154	Immune System Diseases	Curcuma zedoaria	0.14	0	0.14
944	D007154	Immune System Diseases	Persicaria hydropiper	0.04	0	0.04
954	D007154	Immune System Diseases	Plectranthus amboinicus	0.04	0	0.04
955	D007154	Immune System Diseases	Cinnamomum loureiroi	0.04	0	0.04
961	D007154	Immune System Diseases	Alkanna tinctoria	0.04	0	0.04
144	D007154	Immune System Diseases	Helianthus annuus	0.14	0.14	0
154	D007154	Immune System Diseases	Achillea millefolium	0.14	0.14	0
156	D007154	Immune System Diseases	Taraxacum officinale	0.14	0.14	0
157	D007154	Immune System Diseases	Thymus vulgaris	0.14	0.14	0
161	D007154	Immune System Diseases	Juniperus communis	0.14	0.14	0
162	D007154	Immune System Diseases	Chamaemelum nobile	0.14	0.14	0
170	D007154	Immune System Diseases	Capsicum annuum	0.14	0.14	0
167	D007154	Immune System Diseases	Coriandrum sativum	0.04	0.14	-0.1
147	D007154	Immune System Diseases	Salvia rosmarinus	0.14	0.29	-0.14
149	D007154	Immune System Diseases	Cichorium intybus	0	0.14	-0.14
151	D007154	Immune System Diseases	Artemisia vulgaris	0.14	0.29	-0.14
155	D007154	Immune System Diseases	Laurus nobilis	0	0.14	-0.14
158	D007154	Immune System Diseases	Pimpinella anisum	0	0.14	-0.14
159	D007154	Immune System Diseases	Bixa orellana	0	0.14	-0.14
164	D007154	Immune System Diseases	Apium graveolens	0	0.14	-0.14
166	D007154	Immune System Diseases	Foeniculum vulgare	0	0.14	-0.14
168	D007154	Immune System Diseases	Persea americana	0.14	0.29	-0.14
169	D007154	Immune System Diseases	Chenopodium quinoa	0	0.14	-0.14
1038	D052801	Male Urogenital Diseases	Allium sativum	4.62	0	4.62
1040	D052801	Male Urogenital Diseases	Zingiber officinale	4.62	0	4.62
269	D052801	Male Urogenital Diseases	Curcuma longa	3.55	0.29	3.26
264	D052801	Male Urogenital Diseases	Glycyrrhiza glabra	3.6	0.47	3.13
1041	D052801	Male Urogenital Diseases	Crocus sativus	2.86	0	2.86
1068	D052801	Male Urogenital Diseases	Alpinia galanga	2.69	0	2.69
1054	D052801	Male Urogenital Diseases	Salvia officinalis	2.26	0	2.26
1069	D052801	Male Urogenital Diseases	Nasturtium officinale	2.26	0	2.26
1079	D052801	Male Urogenital Diseases	Capsicum annuum	2.26	0	2.26
1061	D052801	Male Urogenital Diseases	Trigonella foenum-graecum	2.1	0	2.1
1076	D052801	Male Urogenital Diseases	Melissa officinalis	1.33	0	1.33
1043	D052801	Male Urogenital Diseases	Pistacia lentiscus	1.22	0	1.22
1046	D052801	Male Urogenital Diseases	Epilobium parviflorum	1.22	0	1.22
1048	D052801	Male Urogenital Diseases	Thymus vulgaris	1.22	0	1.22
1049	D052801	Male Urogenital Diseases	Pimenta dioica	1.22	0	1.22
1057	D052801	Male Urogenital Diseases	Chamerion angustifolium	1.22	0	1.22
1060	D052801	Male Urogenital Diseases	Sassafras albidum	1.22	0	1.22
1065	D052801	Male Urogenital Diseases	Allium schoenoprasum	1.22	0	1.22
265	D052801	Male Urogenital Diseases	Nigella sativa	1.29	0.14	1.14
271	D052801	Male Urogenital Diseases	Carthamus tinctorius	1.29	0.14	1.14
268	D052801	Male Urogenital Diseases	Capsicum frutescens	1.22	0.14	1.08
1039	D052801	Male Urogenital Diseases	Ginkgo biloba	1.02	0	1.02
1032	D052801	Male Urogenital Diseases	Cinnamomum aromaticum	0.4	0	0.4
1047	D052801	Male Urogenital Diseases	Syzygium aromaticum	0.4	0	0.4
1050	D052801	Male Urogenital Diseases	Ocimum basilicum	0.4	0	0.4
1063	D052801	Male Urogenital Diseases	Sesamum indicum	0.4	0	0.4
1067	D052801	Male Urogenital Diseases	Myristica fragrans	0.4	0	0.4
1075	D052801	Male Urogenital Diseases	Persea americana	0.4	0	0.4
1033	D052801	Male Urogenital Diseases	Kaempferia galanga	0.29	0	0.29
1034	D052801	Male Urogenital Diseases	Salvia rosmarinus	0.29	0	0.29
1062	D052801	Male Urogenital Diseases	Apium graveolens	0.29	0	0.29
1070	D052801	Male Urogenital Diseases	Foeniculum vulgare	0.29	0	0.29
267	D052801	Male Urogenital Diseases	Petroselinum crispum	0.29	0.14	0.14
1030	D052801	Male Urogenital Diseases	Helianthus annuus	0.14	0	0.14
1031	D052801	Male Urogenital Diseases	Hibiscus sabdariffa	0.14	0	0.14
1035	D052801	Male Urogenital Diseases	Capparis spinosa	0.14	0	0.14
1036	D052801	Male Urogenital Diseases	Linum usitatissimum	0.14	0	0.14
1037	D052801	Male Urogenital Diseases	Artemisia vulgaris	0.14	0	0.14
1042	D052801	Male Urogenital Diseases	Ocimum tenuiflorum	0.14	0	0.14
1045	D052801	Male Urogenital Diseases	Taraxacum officinale	0.14	0	0.14
1051	D052801	Male Urogenital Diseases	Alpinia officinarum	0.14	0	0.14
1052	D052801	Male Urogenital Diseases	Carum carvi	0.14	0	0.14
1053	D052801	Male Urogenital Diseases	Oenothera biennis	0.14	0	0.14
1055	D052801	Male Urogenital Diseases	Cymbopogon citratus	0.14	0	0.14
1056	D052801	Male Urogenital Diseases	Berberis vulgaris	0.14	0	0.14
1059	D052801	Male Urogenital Diseases	Matricaria chamomilla	0.14	0	0.14
1064	D052801	Male Urogenital Diseases	Artemisia absinthium	0.14	0	0.14
1071	D052801	Male Urogenital Diseases	Borago officinalis	0.14	0	0.14
1073	D052801	Male Urogenital Diseases	Houttuynia cordata	0.14	0	0.14
1074	D052801	Male Urogenital Diseases	Origanum vulgare	0.14	0	0.14
1078	D052801	Male Urogenital Diseases	Piper cubeba	0.14	0	0.14
1058	D052801	Male Urogenital Diseases	Mentha x piperita	0.09	0	0.09
1044	D052801	Male Urogenital Diseases	Attalea speciosa	0.06	0	0.06
1066	D052801	Male Urogenital Diseases	Aframomum melegueta	0.06	0	0.06
1072	D052801	Male Urogenital Diseases	Piper longum	0.06	0	0.06
1077	D052801	Male Urogenital Diseases	Satureja montana	0.06	0	0.06
266	D052801	Male Urogenital Diseases	Ruta graveolens	0	0.14	-0.14
270	D052801	Male Urogenital Diseases	Cinnamomum verum	0.14	0.29	-0.14
904	D001523	Mental Disorders	Crocus sativus	13.43	0	13.43
250	D001523	Mental Disorders	Ginkgo biloba	10.14	0.07	10.07
902	D001523	Mental Disorders	Allium sativum	5.78	0	5.78
937	D001523	Mental Disorders	Melissa officinalis	5.67	0	5.67
938	D001523	Mental Disorders	Curcuma longa	4.5	0	4.5
249	D001523	Mental Disorders	Glycyrrhiza glabra	5.67	1.33	4.33
933	D001523	Mental Disorders	Coriandrum sativum	4	0	4
935	D001523	Mental Disorders	Lavandula angustifolia	4	0	4
903	D001523	Mental Disorders	Zingiber officinale	2.93	0	2.93
898	D001523	Mental Disorders	Salvia rosmarinus	2.75	0	2.75
923	D001523	Mental Disorders	Chamaemelum nobile	2	0	2
900	D001523	Mental Disorders	Linum usitatissimum	1.33	0	1.33
901	D001523	Mental Disorders	Nigella sativa	1.33	0	1.33
926	D001523	Mental Disorders	Sesamum indicum	1.33	0	1.33
941	D001523	Mental Disorders	Carthamus tinctorius	1.33	0	1.33
919	D001523	Mental Disorders	Matricaria chamomilla	1.17	0	1.17
916	D001523	Mental Disorders	Berberis vulgaris	0.83	0	0.83
931	D001523	Mental Disorders	Borago officinalis	0.81	0	0.81
930	D001523	Mental Disorders	Ferula assa-foetida	0.56	0	0.56
897	D001523	Mental Disorders	Kaempferia galanga	0.5	0	0.5
905	D001523	Mental Disorders	Ocimum tenuiflorum	0.5	0	0.5
906	D001523	Mental Disorders	Achillea millefolium	0.5	0	0.5
910	D001523	Mental Disorders	Perilla frutescens	0.5	0	0.5
911	D001523	Mental Disorders	Mentha aquatica	0.5	0	0.5
912	D001523	Mental Disorders	Cuminum cyminum	0.5	0	0.5
913	D001523	Mental Disorders	Pimpinella anisum	0.5	0	0.5
917	D001523	Mental Disorders	Mentha x piperita	0.5	0	0.5
922	D001523	Mental Disorders	Verbena officinalis	0.5	0	0.5
925	D001523	Mental Disorders	Dysphania ambrosioides	0.5	0	0.5
932	D001523	Mental Disorders	Piper longum	0.5	0	0.5
934	D001523	Mental Disorders	Illicium verum	0.5	0	0.5
940	D001523	Mental Disorders	Papaver somniferum	0.5	0	0.5
895	D001523	Mental Disorders	Helianthus annuus	0.48	0	0.48
942	D001523	Mental Disorders	Capsicum annuum	0.48	0	0.48
914	D001523	Mental Disorders	Salvia officinalis	0.33	0	0.33
896	D001523	Mental Disorders	Cinnamomum aromaticum	0.17	0	0.17
899	D001523	Mental Disorders	Capparis spinosa	0.17	0	0.17
907	D001523	Mental Disorders	Zanthoxylum piperitum	0.17	0	0.17
908	D001523	Mental Disorders	Syzygium aromaticum	0.17	0	0.17
909	D001523	Mental Disorders	Ruta graveolens	0.17	0	0.17
915	D001523	Mental Disorders	Murraya koenigii	0.17	0	0.17
918	D001523	Mental Disorders	Portulaca oleracea	0.17	0	0.17
920	D001523	Mental Disorders	Piper nigrum	0.17	0	0.17
921	D001523	Mental Disorders	Juniperus communis	0.17	0	0.17
924	D001523	Mental Disorders	Trigonella foenum-graecum	0.17	0	0.17
928	D001523	Mental Disorders	Trachyspermum ammi	0.17	0	0.17
936	D001523	Mental Disorders	Persea americana	0.17	0	0.17
939	D001523	Mental Disorders	Cinnamomum verum	0.17	0	0.17
929	D001523	Mental Disorders	Nardostachys jatamansi	0.14	0	0.14
927	D001523	Mental Disorders	Artemisia absinthium	0.07	0	0.07
251	D001523	Mental Disorders	Apium graveolens	0.17	3	-2.83
1354	D009140	Musculoskeletal Diseases	Zingiber officinale	2.74	0	2.74
1383	D009140	Musculoskeletal Diseases	Persea americana	1.72	0	1.72
1384	D009140	Musculoskeletal Diseases	Curcuma longa	1.64	0	1.64
274	D009140	Musculoskeletal Diseases	Ginkgo biloba	1.31	0.28	1.03
1387	D009140	Musculoskeletal Diseases	Cinnamomum verum	0.98	0	0.98
1349	D009140	Musculoskeletal Diseases	Cinnamomum aromaticum	0.74	0	0.74
1355	D009140	Musculoskeletal Diseases	Crocus sativus	0.73	0	0.73
1375	D009140	Musculoskeletal Diseases	Sesamum indicum	0.66	0	0.66
1352	D009140	Musculoskeletal Diseases	Nigella sativa	0.62	0	0.62
1353	D009140	Musculoskeletal Diseases	Allium sativum	0.62	0	0.62
1362	D009140	Musculoskeletal Diseases	Plectranthus amboinicus	0.62	0	0.62
1380	D009140	Musculoskeletal Diseases	Borago officinalis	0.62	0	0.62
1350	D009140	Musculoskeletal Diseases	Capparis spinosa	0.58	0	0.58
272	D009140	Musculoskeletal Diseases	Glycyrrhiza glabra	0.61	0.19	0.42
1379	D009140	Musculoskeletal Diseases	Ferula assa-foetida	0.36	0	0.36
1348	D009140	Musculoskeletal Diseases	Persicaria hydropiper	0.33	0	0.33
1351	D009140	Musculoskeletal Diseases	Cichorium intybus	0.33	0	0.33
1358	D009140	Musculoskeletal Diseases	Pistacia lentiscus	0.33	0	0.33
1365	D009140	Musculoskeletal Diseases	Cinnamomum loureiroi	0.33	0	0.33
1366	D009140	Musculoskeletal Diseases	Oenothera biennis	0.33	0	0.33
1369	D009140	Musculoskeletal Diseases	Piper nigrum	0.33	0	0.33
1370	D009140	Musculoskeletal Diseases	Capsicum frutescens	0.33	0	0.33
1371	D009140	Musculoskeletal Diseases	Chamaemelum nobile	0.33	0	0.33
1372	D009140	Musculoskeletal Diseases	Alkanna tinctoria	0.33	0	0.33
1373	D009140	Musculoskeletal Diseases	Mentha spicata	0.33	0	0.33
1376	D009140	Musculoskeletal Diseases	Artemisia absinthium	0.33	0	0.33
1377	D009140	Musculoskeletal Diseases	Alpinia galanga	0.33	0	0.33
1381	D009140	Musculoskeletal Diseases	Piper longum	0.33	0	0.33
1382	D009140	Musculoskeletal Diseases	Coriandrum sativum	0.33	0	0.33
273	D009140	Musculoskeletal Diseases	Linum usitatissimum	0.33	0.04	0.29
275	D009140	Musculoskeletal Diseases	Trigonella foenum-graecum	0.33	0.04	0.29
1356	D009140	Musculoskeletal Diseases	Ocimum tenuiflorum	0.28	0	0.28
1385	D009140	Musculoskeletal Diseases	Xylopia aethiopica	0.16	0	0.16
1388	D009140	Musculoskeletal Diseases	Carthamus tinctorius	0.12	0	0.12
1361	D009140	Musculoskeletal Diseases	Ruta graveolens	0.08	0	0.08
1359	D009140	Musculoskeletal Diseases	Syzygium aromaticum	0.04	0	0.04
1363	D009140	Musculoskeletal Diseases	Pimpinella anisum	0.04	0	0.04
1378	D009140	Musculoskeletal Diseases	Rhus coriaria	0.04	0	0.04
1386	D009140	Musculoskeletal Diseases	Chenopodium quinoa	0.04	0	0.04
1357	D009140	Musculoskeletal Diseases	Schinus terebinthifolia	0.04	0	0.04
1364	D009140	Musculoskeletal Diseases	Alpinia officinarum	0.04	0	0.04
1368	D009140	Musculoskeletal Diseases	Mentha x piperita	0.04	0	0.04
1374	D009140	Musculoskeletal Diseases	Apium graveolens	0.04	0	0.04
1360	D009140	Musculoskeletal Diseases	Gaultheria procumbens	0.04	0	0.04
1367	D009140	Musculoskeletal Diseases	Satureja hortensis	0.04	0	0.04
539	D009369	Neoplasms	Zingiber officinale	9.9	0	9.9
233	D009369	Neoplasms	Allium sativum	6.23	0.06	6.17
231	D009369	Neoplasms	Glycyrrhiza glabra	6.68	0.9	5.78
610	D009369	Neoplasms	Cinnamomum verum	5.58	0	5.58
609	D009369	Neoplasms	Curcuma longa	4.34	0	4.34
540	D009369	Neoplasms	Crocus sativus	3.34	0	3.34
531	D009369	Neoplasms	Salvia rosmarinus	2.63	0	2.63
538	D009369	Neoplasms	Ginkgo biloba	2.63	0	2.63
558	D009369	Neoplasms	Orchis mascula	2.21	0	2.21
543	D009369	Neoplasms	Pistacia lentiscus	2.21	0	2.21
535	D009369	Neoplasms	Nigella sativa	2.21	0	2.21
526	D009369	Neoplasms	Cinnamomum aromaticum	2.13	0	2.13
234	D009369	Neoplasms	Carthamus tinctorius	2.17	0.14	2.03
586	D009369	Neoplasms	Sesamum indicum	1.85	0	1.85
575	D009369	Neoplasms	Piper nigrum	1.82	0	1.82
598	D009369	Neoplasms	Foeniculum vulgare	1.82	0	1.82
551	D009369	Neoplasms	Syzygium aromaticum	1.64	0	1.64
544	D009369	Neoplasms	Eutrema japonicum	1.6	0	1.6
576	D009369	Neoplasms	Capsicum frutescens	1.6	0	1.6
524	D009369	Neoplasms	Helianthus annuus	1.42	0	1.42
564	D009369	Neoplasms	Oenothera biennis	1.36	0	1.36
614	D009369	Neoplasms	Capsicum annuum	1.35	0	1.35
561	D009369	Neoplasms	Ocimum basilicum	1.25	0	1.25
541	D009369	Neoplasms	Ocimum tenuiflorum	1.17	0	1.17
607	D009369	Neoplasms	Melissa officinalis	1.07	0	1.07
611	D009369	Neoplasms	Curcuma zedoaria	1.04	0	1.04
581	D009369	Neoplasms	Elettaria cardamomum	1.03	0	1.03
534	D009369	Neoplasms	Cichorium intybus	1	0	1
594	D009369	Neoplasms	Myristica fragrans	1	0	1
597	D009369	Neoplasms	Nasturtium officinale	1	0	1
603	D009369	Neoplasms	Origanum vulgare	1	0	1
528	D009369	Neoplasms	Garcinia indica	0.98	0	0.98
563	D009369	Neoplasms	Alpinia officinarum	0.92	0	0.92
599	D009369	Neoplasms	Ferula assa-foetida	0.92	0	0.92
556	D009369	Neoplasms	Perilla frutescens	0.86	0	0.86
593	D009369	Neoplasms	Trachyspermum ammi	0.82	0	0.82
606	D009369	Neoplasms	Persea americana	0.82	0	0.82
548	D009369	Neoplasms	Taraxacum officinale	0.81	0	0.81
595	D009369	Neoplasms	Alpinia galanga	0.78	0	0.78
600	D009369	Neoplasms	Piper longum	0.77	0	0.77
582	D009369	Neoplasms	Trigonella foenum-graecum	0.76	0	0.76
588	D009369	Neoplasms	Origanum majorana	0.72	0	0.72
591	D009369	Neoplasms	Artemisia dracunculus	0.66	0	0.66
232	D009369	Neoplasms	Linum usitatissimum	0.69	0.06	0.63
571	D009369	Neoplasms	Mentha x piperita	0.61	0	0.61
557	D009369	Neoplasms	Mentha aquatica	0.55	0	0.55
568	D009369	Neoplasms	Murraya koenigii	0.55	0	0.55
567	D009369	Neoplasms	Cymbopogon citratus	0.52	0	0.52
573	D009369	Neoplasms	Portulaca oleracea	0.5	0	0.5
578	D009369	Neoplasms	Chamaemelum nobile	0.43	0	0.43
530	D009369	Neoplasms	Kaempferia galanga	0.43	0	0.43
580	D009369	Neoplasms	Sassafras albidum	0.4	0	0.4
585	D009369	Neoplasms	Apium graveolens	0.4	0	0.4
587	D009369	Neoplasms	Artemisia absinthium	0.4	0	0.4
596	D009369	Neoplasms	Rhus coriaria	0.4	0	0.4
533	D009369	Neoplasms	Gynostemma pentaphyllum	0.38	0	0.38
553	D009369	Neoplasms	Thymus vulgaris	0.38	0	0.38
577	D009369	Neoplasms	Juniperus communis	0.38	0	0.38
584	D009369	Neoplasms	Mentha spicata	0.31	0	0.31
525	D009369	Neoplasms	Hibiscus sabdariffa	0.29	0	0.29
546	D009369	Neoplasms	Laurus nobilis	0.26	0	0.26
549	D009369	Neoplasms	Umbellularia californica	0.26	0	0.26
559	D009369	Neoplasms	Cuminum cyminum	0.26	0	0.26
527	D009369	Neoplasms	Angelica keiskei	0.21	0	0.21
592	D009369	Neoplasms	Salvia sclarea	0.21	0	0.21
562	D009369	Neoplasms	Pimpinella anisum	0.14	0	0.14
565	D009369	Neoplasms	Salvia hispanica	0.14	0	0.14
572	D009369	Neoplasms	Bixa orellana	0.14	0	0.14
583	D009369	Neoplasms	Vanilla planifolia	0.14	0	0.14
560	D009369	Neoplasms	Pimenta dioica	0.12	0	0.12
569	D009369	Neoplasms	Chamerion angustifolium	0.12	0	0.12
589	D009369	Neoplasms	Allium schoenoprasum	0.12	0	0.12
590	D009369	Neoplasms	Aframomum melegueta	0.12	0	0.12
601	D009369	Neoplasms	Houttuynia cordata	0.12	0	0.12
602	D009369	Neoplasms	Coriandrum sativum	0.12	0	0.12
545	D009369	Neoplasms	Attalea speciosa	0.07	0	0.07
604	D009369	Neoplasms	Allium tuberosum	0.07	0	0.07
613	D009369	Neoplasms	Armoracia rusticana	0.07	0	0.07
529	D009369	Neoplasms	Rumex acetosella	0.06	0	0.06
532	D009369	Neoplasms	Capparis spinosa	0.06	0	0.06
536	D009369	Neoplasms	Artemisia vulgaris	0.06	0	0.06
537	D009369	Neoplasms	Mentha arvensis	0.06	0	0.06
542	D009369	Neoplasms	Schinus terebinthifolia	0.06	0	0.06
547	D009369	Neoplasms	Zanthoxylum piperitum	0.06	0	0.06
550	D009369	Neoplasms	Epilobium parviflorum	0.06	0	0.06
552	D009369	Neoplasms	Ruta graveolens	0.06	0	0.06
554	D009369	Neoplasms	Aloysia triphylla	0.06	0	0.06
555	D009369	Neoplasms	Backhousia myrtifolia	0.06	0	0.06
566	D009369	Neoplasms	Salvia officinalis	0.06	0	0.06
570	D009369	Neoplasms	Satureja hortensis	0.06	0	0.06
574	D009369	Neoplasms	Matricaria chamomilla	0.06	0	0.06
579	D009369	Neoplasms	Alkanna tinctoria	0.06	0	0.06
605	D009369	Neoplasms	Pandanus amaryllifolius	0.06	0	0.06
608	D009369	Neoplasms	Thymus serpyllum	0.06	0	0.06
612	D009369	Neoplasms	Papaver somniferum	0.04	0	0.04
6	D009422	Nervous System Diseases	Ginkgo biloba	15.31	0.6	14.71
518	D009422	Nervous System Diseases	Curcuma longa	13.5	0	13.5
5	D009422	Nervous System Diseases	Allium sativum	13.95	1.31	12.64
469	D009422	Nervous System Diseases	Crocus sativus	10.57	0	10.57
7	D009422	Nervous System Diseases	Zingiber officinale	10.12	0.05	10.07
522	D009422	Nervous System Diseases	Carthamus tinctorius	7.07	0	7.07
520	D009422	Nervous System Diseases	Cinnamomum verum	6.91	0	6.91
3	D009422	Nervous System Diseases	Glycyrrhiza glabra	9.26	2.77	6.49
515	D009422	Nervous System Diseases	Melissa officinalis	5.27	0	5.27
507	D009422	Nervous System Diseases	Piper longum	4.88	0	4.88
499	D009422	Nervous System Diseases	Sesamum indicum	4.06	0	4.06
513	D009422	Nervous System Diseases	Lavandula angustifolia	3.53	0	3.53
487	D009422	Nervous System Diseases	Murraya koenigii	3.49	0	3.49
509	D009422	Nervous System Diseases	Coriandrum sativum	3.33	0	3.33
21	D009422	Nervous System Diseases	Capsicum annuum	2.99	0.1	2.89
14	D009422	Nervous System Diseases	Chamaemelum nobile	3.37	0.57	2.8
485	D009422	Nervous System Diseases	Oenothera biennis	2.63	0	2.63
463	D009422	Nervous System Diseases	Salvia rosmarinus	2.44	0	2.44
491	D009422	Nervous System Diseases	Mentha x piperita	2.1	0	2.1
498	D009422	Nervous System Diseases	Dysphania ambrosioides	2.1	0	2.1
470	D009422	Nervous System Diseases	Ocimum tenuiflorum	1.77	0	1.77
2	D009422	Nervous System Diseases	Cinnamomum aromaticum	1.76	0.05	1.71
20	D009422	Nervous System Diseases	Borago officinalis	1.5	0.1	1.4
494	D009422	Nervous System Diseases	Piper nigrum	1.4	0	1.4
492	D009422	Nervous System Diseases	Portulaca oleracea	1.25	0	1.25
9	D009422	Nervous System Diseases	Syzygium aromaticum	1.3	0.05	1.25
496	D009422	Nervous System Diseases	Verbena officinalis	1.2	0	1.2
503	D009422	Nervous System Diseases	Trachyspermum ammi	1.18	0	1.18
468	D009422	Nervous System Diseases	Nigella sativa	1.15	0	1.15
473	D009422	Nervous System Diseases	Achillea millefolium	1.1	0	1.1
480	D009422	Nervous System Diseases	Orchis mascula	1.05	0	1.05
465	D009422	Nervous System Diseases	Linum usitatissimum	1.03	0	1.03
464	D009422	Nervous System Diseases	Capparis spinosa	1	0	1
519	D009422	Nervous System Diseases	Xylopia aethiopica	0.88	0	0.88
497	D009422	Nervous System Diseases	Mentha spicata	0.87	0	0.87
486	D009422	Nervous System Diseases	Salvia officinalis	0.85	0	0.85
488	D009422	Nervous System Diseases	Berberis vulgaris	0.85	0	0.85
514	D009422	Nervous System Diseases	Persea americana	0.85	0	0.85
18	D009422	Nervous System Diseases	Myristica fragrans	1.18	0.4	0.78
495	D009422	Nervous System Diseases	Juniperus communis	0.7	0	0.7
16	D009422	Nervous System Diseases	Apium graveolens	0.73	0.05	0.68
11	D009422	Nervous System Diseases	Ruta graveolens	0.7	0.05	0.65
466	D009422	Nervous System Diseases	Gynostemma pentaphyllum	0.57	0	0.57
512	D009422	Nervous System Diseases	Illicium verum	0.5	0	0.5
521	D009422	Nervous System Diseases	Papaver somniferum	0.5	0	0.5
482	D009422	Nervous System Diseases	Ocimum basilicum	0.4	0	0.4
506	D009422	Nervous System Diseases	Ferula assa-foetida	0.4	0	0.4
490	D009422	Nervous System Diseases	Satureja hortensis	0.39	0	0.39
502	D009422	Nervous System Diseases	Artemisia dracunculus	0.39	0	0.39
474	D009422	Nervous System Diseases	Zanthoxylum piperitum	0.37	0	0.37
493	D009422	Nervous System Diseases	Matricaria chamomilla	0.34	0	0.34
467	D009422	Nervous System Diseases	Cichorium intybus	0.3	0	0.3
471	D009422	Nervous System Diseases	Anethum graveolens	0.3	0	0.3
475	D009422	Nervous System Diseases	Brassica nigra	0.3	0	0.3
481	D009422	Nervous System Diseases	Cuminum cyminum	0.3	0	0.3
483	D009422	Nervous System Diseases	Pimpinella anisum	0.3	0	0.3
13	D009422	Nervous System Diseases	Capsicum frutescens	0.39	0.1	0.29
0	D009422	Nervous System Diseases	Helianthus annuus	0.3	0.1	0.2
477	D009422	Nervous System Diseases	Aloysia triphylla	0.14	0	0.14
15	D009422	Nervous System Diseases	Trigonella foenum-graecum	2.48	2.37	0.1
461	D009422	Nervous System Diseases	Persicaria hydropiper	0.1	0	0.1
462	D009422	Nervous System Diseases	Angelica keiskei	0.1	0	0.1
479	D009422	Nervous System Diseases	Mentha aquatica	0.1	0	0.1
500	D009422	Nervous System Diseases	Origanum majorana	0.1	0	0.1
508	D009422	Nervous System Diseases	Houttuynia cordata	0.1	0	0.1
516	D009422	Nervous System Diseases	Thymus serpyllum	0.1	0	0.1
523	D009422	Nervous System Diseases	Armoracia rusticana	0.1	0	0.1
19	D009422	Nervous System Diseases	Foeniculum vulgare	0.4	0.3	0.1
472	D009422	Nervous System Diseases	Heracleum persicum	0.05	0	0.05
476	D009422	Nervous System Diseases	Thymus vulgaris	0.05	0	0.05
478	D009422	Nervous System Diseases	Perilla frutescens	0.05	0	0.05
484	D009422	Nervous System Diseases	Alpinia officinarum	0.05	0	0.05
489	D009422	Nervous System Diseases	Eryngium foetidum	0.05	0	0.05
501	D009422	Nervous System Diseases	Aframomum melegueta	0.05	0	0.05
504	D009422	Nervous System Diseases	Abelmoschus moschatus	0.05	0	0.05
505	D009422	Nervous System Diseases	Nardostachys jatamansi	0.05	0	0.05
510	D009422	Nervous System Diseases	Origanum vulgare	0.05	0	0.05
511	D009422	Nervous System Diseases	Allium tuberosum	0.05	0	0.05
517	D009422	Nervous System Diseases	Nepeta cataria	0.05	0	0.05
1	D009422	Nervous System Diseases	Hibiscus sabdariffa	0.1	0.1	0
10	D009422	Nervous System Diseases	Gaultheria procumbens	0.05	0.05	0
17	D009422	Nervous System Diseases	Artemisia absinthium	0.3	0.3	0
4	D009422	Nervous System Diseases	Artemisia vulgaris	0.05	0.3	-0.25
8	D009422	Nervous System Diseases	Umbellularia californica	0	0.3	-0.3
12	D009422	Nervous System Diseases	Hyssopus officinalis	0	0.3	-0.3
391	D009750	Nutritional and Metabolic Diseases	Ginkgo biloba	1.09	0	1.09
388	D009750	Nutritional and Metabolic Diseases	Nigella sativa	0.98	0	0.98
454	D009750	Nutritional and Metabolic Diseases	Curcuma longa	0.96	0	0.96
55	D009750	Nutritional and Metabolic Diseases	Glycyrrhiza glabra	1.09	0.21	0.88
390	D009750	Nutritional and Metabolic Diseases	Allium sativum	0.86	0	0.86
393	D009750	Nutritional and Metabolic Diseases	Crocus sativus	0.86	0	0.86
387	D009750	Nutritional and Metabolic Diseases	Cichorium intybus	0.77	0	0.77
392	D009750	Nutritional and Metabolic Diseases	Zingiber officinale	0.75	0	0.75
411	D009750	Nutritional and Metabolic Diseases	Oenothera biennis	0.75	0	0.75
457	D009750	Nutritional and Metabolic Diseases	Cinnamomum verum	0.75	0	0.75
379	D009750	Nutritional and Metabolic Diseases	Cinnamomum aromaticum	0.65	0	0.65
383	D009750	Nutritional and Metabolic Diseases	Salvia rosmarinus	0.65	0	0.65
405	D009750	Nutritional and Metabolic Diseases	Cuminum cyminum	0.65	0	0.65
430	D009750	Nutritional and Metabolic Diseases	Trigonella foenum-graecum	0.65	0	0.65
452	D009750	Nutritional and Metabolic Diseases	Persea americana	0.65	0	0.65
56	D009750	Nutritional and Metabolic Diseases	Syzygium aromaticum	0.65	0.05	0.6
54	D009750	Nutritional and Metabolic Diseases	Hibiscus sabdariffa	0.75	0.17	0.59
385	D009750	Nutritional and Metabolic Diseases	Linum usitatissimum	0.54	0	0.54
386	D009750	Nutritional and Metabolic Diseases	Gynostemma pentaphyllum	0.54	0	0.54
413	D009750	Nutritional and Metabolic Diseases	Salvia hispanica	0.54	0	0.54
422	D009750	Nutritional and Metabolic Diseases	Portulaca oleracea	0.54	0	0.54
424	D009750	Nutritional and Metabolic Diseases	Piper nigrum	0.54	0	0.54
428	D009750	Nutritional and Metabolic Diseases	Chamaemelum nobile	0.54	0	0.54
432	D009750	Nutritional and Metabolic Diseases	Bunium persicum	0.54	0	0.54
434	D009750	Nutritional and Metabolic Diseases	Apium graveolens	0.54	0	0.54
443	D009750	Nutritional and Metabolic Diseases	Rhus coriaria	0.54	0	0.54
451	D009750	Nutritional and Metabolic Diseases	Allium fistulosum	0.54	0	0.54
456	D009750	Nutritional and Metabolic Diseases	Chenopodium quinoa	0.54	0	0.54
460	D009750	Nutritional and Metabolic Diseases	Capsicum annuum	0.54	0	0.54
53	D009750	Nutritional and Metabolic Diseases	Helianthus annuus	0.54	0.05	0.49
401	D009750	Nutritional and Metabolic Diseases	Taraxacum officinale	0.44	0	0.44
407	D009750	Nutritional and Metabolic Diseases	Ocimum basilicum	0.44	0	0.44
417	D009750	Nutritional and Metabolic Diseases	Murraya koenigii	0.44	0	0.44
425	D009750	Nutritional and Metabolic Diseases	Capsicum frutescens	0.44	0	0.44
440	D009750	Nutritional and Metabolic Diseases	Trachyspermum ammi	0.44	0	0.44
441	D009750	Nutritional and Metabolic Diseases	Myristica fragrans	0.44	0	0.44
445	D009750	Nutritional and Metabolic Diseases	Ferula assa-foetida	0.44	0	0.44
448	D009750	Nutritional and Metabolic Diseases	Houttuynia cordata	0.44	0	0.44
61	D009750	Nutritional and Metabolic Diseases	Carthamus tinctorius	0.65	0.44	0.21
398	D009750	Nutritional and Metabolic Diseases	Eutrema japonicum	0.17	0	0.17
400	D009750	Nutritional and Metabolic Diseases	Zanthoxylum piperitum	0.17	0	0.17
402	D009750	Nutritional and Metabolic Diseases	Aloysia triphylla	0.17	0	0.17
409	D009750	Nutritional and Metabolic Diseases	Alpinia officinarum	0.17	0	0.17
412	D009750	Nutritional and Metabolic Diseases	Camellia oleifera	0.17	0	0.17
447	D009750	Nutritional and Metabolic Diseases	Piper longum	0.17	0	0.17
396	D009750	Nutritional and Metabolic Diseases	Anethum graveolens	0.16	0	0.16
403	D009750	Nutritional and Metabolic Diseases	Mentha aquatica	0.16	0	0.16
410	D009750	Nutritional and Metabolic Diseases	Carum carvi	0.16	0	0.16
423	D009750	Nutritional and Metabolic Diseases	Matricaria chamomilla	0.16	0	0.16
429	D009750	Nutritional and Metabolic Diseases	Elettaria cardamomum	0.16	0	0.16
435	D009750	Nutritional and Metabolic Diseases	Sesamum indicum	0.16	0	0.16
453	D009750	Nutritional and Metabolic Diseases	Melissa officinalis	0.16	0	0.16
57	D009750	Nutritional and Metabolic Diseases	Ruta graveolens	0.16	0.05	0.11
58	D009750	Nutritional and Metabolic Diseases	Thymus vulgaris	0.16	0.05	0.11
382	D009750	Nutritional and Metabolic Diseases	Kaempferia galanga	0.11	0	0.11
384	D009750	Nutritional and Metabolic Diseases	Capparis spinosa	0.11	0	0.11
397	D009750	Nutritional and Metabolic Diseases	Pistacia lentiscus	0.11	0	0.11
408	D009750	Nutritional and Metabolic Diseases	Pimpinella anisum	0.11	0	0.11
419	D009750	Nutritional and Metabolic Diseases	Quassia amara	0.11	0	0.11
420	D009750	Nutritional and Metabolic Diseases	Mentha x piperita	0.11	0	0.11
426	D009750	Nutritional and Metabolic Diseases	Juniperus communis	0.11	0	0.11
438	D009750	Nutritional and Metabolic Diseases	Aframomum melegueta	0.11	0	0.11
446	D009750	Nutritional and Metabolic Diseases	Borago officinalis	0.11	0	0.11
449	D009750	Nutritional and Metabolic Diseases	Coriandrum sativum	0.11	0	0.11
455	D009750	Nutritional and Metabolic Diseases	Xylopia aethiopica	0.11	0	0.11
458	D009750	Nutritional and Metabolic Diseases	Curcuma zedoaria	0.11	0	0.11
60	D009750	Nutritional and Metabolic Diseases	Nasturtium officinale	0.11	0.05	0.05
377	D009750	Nutritional and Metabolic Diseases	Origanum onites	0.05	0	0.05
378	D009750	Nutritional and Metabolic Diseases	Persicaria hydropiper	0.05	0	0.05
380	D009750	Nutritional and Metabolic Diseases	Angelica keiskei	0.05	0	0.05
381	D009750	Nutritional and Metabolic Diseases	Garcinia indica	0.05	0	0.05
389	D009750	Nutritional and Metabolic Diseases	Aframomum daniellii	0.05	0	0.05
394	D009750	Nutritional and Metabolic Diseases	Ocimum tenuiflorum	0.05	0	0.05
395	D009750	Nutritional and Metabolic Diseases	Brassica juncea	0.05	0	0.05
399	D009750	Nutritional and Metabolic Diseases	Laurus nobilis	0.05	0	0.05
404	D009750	Nutritional and Metabolic Diseases	Plectranthus amboinicus	0.05	0	0.05
406	D009750	Nutritional and Metabolic Diseases	Petroselinum crispum	0.05	0	0.05
414	D009750	Nutritional and Metabolic Diseases	Salvia officinalis	0.05	0	0.05
415	D009750	Nutritional and Metabolic Diseases	Hyssopus officinalis	0.05	0	0.05
416	D009750	Nutritional and Metabolic Diseases	Cymbopogon citratus	0.05	0	0.05
418	D009750	Nutritional and Metabolic Diseases	Berberis vulgaris	0.05	0	0.05
421	D009750	Nutritional and Metabolic Diseases	Bixa orellana	0.05	0	0.05
427	D009750	Nutritional and Metabolic Diseases	Cinnamomum tamala	0.05	0	0.05
431	D009750	Nutritional and Metabolic Diseases	Cinnamomum burmannii	0.05	0	0.05
433	D009750	Nutritional and Metabolic Diseases	Dysphania ambrosioides	0.05	0	0.05
436	D009750	Nutritional and Metabolic Diseases	Tagetes minuta	0.05	0	0.05
437	D009750	Nutritional and Metabolic Diseases	Origanum majorana	0.05	0	0.05
439	D009750	Nutritional and Metabolic Diseases	Artemisia dracunculus	0.05	0	0.05
442	D009750	Nutritional and Metabolic Diseases	Alpinia galanga	0.05	0	0.05
444	D009750	Nutritional and Metabolic Diseases	Foeniculum vulgare	0.05	0	0.05
450	D009750	Nutritional and Metabolic Diseases	Origanum vulgare	0.05	0	0.05
459	D009750	Nutritional and Metabolic Diseases	Medicago sativa	0.05	0	0.05
59	D009750	Nutritional and Metabolic Diseases	Artemisia absinthium	0	0.05	-0.05
1406	D010038	Otorhinolaryngologic Diseases	Zingiber officinale	0.7	0	0.7
1405	D010038	Otorhinolaryngologic Diseases	Ginkgo biloba	0.58	0	0.58
94	D010038	Otorhinolaryngologic Diseases	Allium sativum	0.45	0.09	0.36
1402	D010038	Otorhinolaryngologic Diseases	Salvia rosmarinus	0.32	0	0.32
1415	D010038	Otorhinolaryngologic Diseases	Juniperus communis	0.32	0	0.32
1413	D010038	Otorhinolaryngologic Diseases	Mentha x piperita	0.18	0	0.18
1419	D010038	Otorhinolaryngologic Diseases	Curcuma longa	0.18	0	0.18
1408	D010038	Otorhinolaryngologic Diseases	Syzygium aromaticum	0.17	0	0.17
1403	D010038	Otorhinolaryngologic Diseases	Linum usitatissimum	0.09	0	0.09
1404	D010038	Otorhinolaryngologic Diseases	Nigella sativa	0.09	0	0.09
1409	D010038	Otorhinolaryngologic Diseases	Thymus vulgaris	0.09	0	0.09
1410	D010038	Otorhinolaryngologic Diseases	Perilla frutescens	0.09	0	0.09
1412	D010038	Otorhinolaryngologic Diseases	Pimpinella anisum	0.09	0	0.09
1414	D010038	Otorhinolaryngologic Diseases	Piper nigrum	0.09	0	0.09
1416	D010038	Otorhinolaryngologic Diseases	Mentha spicata	0.09	0	0.09
1417	D010038	Otorhinolaryngologic Diseases	Piper longum	0.09	0	0.09
1418	D010038	Otorhinolaryngologic Diseases	Houttuynia cordata	0.09	0	0.09
96	D010038	Otorhinolaryngologic Diseases	Taraxacum officinale	0.17	0.09	0.08
1407	D010038	Otorhinolaryngologic Diseases	Ocimum tenuiflorum	0.07	0	0.07
1411	D010038	Otorhinolaryngologic Diseases	Ocimum basilicum	0.07	0	0.07
97	D010038	Otorhinolaryngologic Diseases	Capsicum frutescens	0.09	0.09	0
98	D010038	Otorhinolaryngologic Diseases	Chamaemelum nobile	0.09	0.09	0
103	D010038	Otorhinolaryngologic Diseases	Capsicum annuum	0.09	0.09	0
92	D010038	Otorhinolaryngologic Diseases	Helianthus annuus	0	0.09	-0.09
93	D010038	Otorhinolaryngologic Diseases	Artemisia vulgaris	0	0.09	-0.09
95	D010038	Otorhinolaryngologic Diseases	Crocus sativus	0	0.09	-0.09
100	D010038	Otorhinolaryngologic Diseases	Foeniculum vulgare	0	0.09	-0.09
101	D010038	Otorhinolaryngologic Diseases	Persea americana	0	0.09	-0.09
102	D010038	Otorhinolaryngologic Diseases	Chenopodium quinoa	0	0.09	-0.09
99	D010038	Otorhinolaryngologic Diseases	Apium graveolens	0	0.49	-0.49
1278	D010272	Parasitic Diseases	Allium sativum	7.09	0	7.09
1276	D010272	Parasitic Diseases	Nigella sativa	6.73	0	6.73
1302	D010272	Parasitic Diseases	Curcuma longa	2.52	0	2.52
1299	D010272	Parasitic Diseases	Origanum vulgare	1.72	0	1.72
1290	D010272	Parasitic Diseases	Cymbopogon citratus	1.36	0	1.36
1284	D010272	Parasitic Diseases	Syzygium aromaticum	0.86	0	0.86
1287	D010272	Parasitic Diseases	Thymus vulgaris	0.86	0	0.86
1277	D010272	Parasitic Diseases	Artemisia vulgaris	0.68	0	0.68
1280	D010272	Parasitic Diseases	Zingiber officinale	0.68	0	0.68
1283	D010272	Parasitic Diseases	Achillea millefolium	0.68	0	0.68
1289	D010272	Parasitic Diseases	Salvia officinalis	0.68	0	0.68
1293	D010272	Parasitic Diseases	Piper nigrum	0.68	0	0.68
1294	D010272	Parasitic Diseases	Dysphania ambrosioides	0.68	0	0.68
1282	D010272	Parasitic Diseases	Anethum graveolens	0.47	0	0.47
1297	D010272	Parasitic Diseases	Ferula assa-foetida	0.47	0	0.47
285	D010272	Parasitic Diseases	Mentha x piperita	0.68	0.25	0.43
1285	D010272	Parasitic Diseases	Ruta graveolens	0.25	0	0.25
1292	D010272	Parasitic Diseases	Uvaria chamae	0.25	0	0.25
1295	D010272	Parasitic Diseases	Tagetes minuta	0.25	0	0.25
1303	D010272	Parasitic Diseases	Piper cubeba	0.25	0	0.25
1296	D010272	Parasitic Diseases	Artemisia absinthium	0.18	0	0.18
1298	D010272	Parasitic Diseases	Piper longum	0.18	0	0.18
1273	D010272	Parasitic Diseases	Helianthus annuus	0.09	0	0.09
1274	D010272	Parasitic Diseases	Cinnamomum aromaticum	0.09	0	0.09
1275	D010272	Parasitic Diseases	Cichorium intybus	0.09	0	0.09
1279	D010272	Parasitic Diseases	Ginkgo biloba	0.09	0	0.09
1281	D010272	Parasitic Diseases	Ocimum tenuiflorum	0.09	0	0.09
1286	D010272	Parasitic Diseases	Brassica nigra	0.09	0	0.09
1288	D010272	Parasitic Diseases	Plectranthus amboinicus	0.09	0	0.09
1291	D010272	Parasitic Diseases	Murraya koenigii	0.09	0	0.09
1300	D010272	Parasitic Diseases	Persea americana	0.09	0	0.09
1301	D010272	Parasitic Diseases	Nepeta cataria	0.09	0	0.09
1304	D010272	Parasitic Diseases	Cinnamomum verum	0.09	0	0.09
286	D010272	Parasitic Diseases	Nasturtium officinale	1.17	1.17	0
28	D013568	Pathological Conditions, Signs and Symptoms	Allium sativum	1.95	0.24	1.71
30	D013568	Pathological Conditions, Signs and Symptoms	Zingiber officinale	1.75	0.09	1.66
49	D013568	Pathological Conditions, Signs and Symptoms	Curcuma longa	1.54	0.05	1.49
29	D013568	Pathological Conditions, Signs and Symptoms	Ginkgo biloba	1.47	0.26	1.21
26	D013568	Pathological Conditions, Signs and Symptoms	Nigella sativa	1.31	0.17	1.13
42	D013568	Pathological Conditions, Signs and Symptoms	Sesamum indicum	1.13	0.02	1.11
302	D013568	Pathological Conditions, Signs and Symptoms	Crocus sativus	1.1	0	1.1
294	D013568	Pathological Conditions, Signs and Symptoms	Salvia rosmarinus	0.92	0	0.92
303	D013568	Pathological Conditions, Signs and Symptoms	Ocimum tenuiflorum	0.85	0	0.85
341	D013568	Pathological Conditions, Signs and Symptoms	Portulaca oleracea	0.82	0	0.82
51	D013568	Pathological Conditions, Signs and Symptoms	Carthamus tinctorius	1.14	0.36	0.78
46	D013568	Pathological Conditions, Signs and Symptoms	Foeniculum vulgare	0.69	0.03	0.66
328	D013568	Pathological Conditions, Signs and Symptoms	Oenothera biennis	0.58	0	0.58
357	D013568	Pathological Conditions, Signs and Symptoms	Trachyspermum ammi	0.54	0	0.54
336	D013568	Pathological Conditions, Signs and Symptoms	Berberis vulgaris	0.51	0	0.51
24	D013568	Pathological Conditions, Signs and Symptoms	Cinnamomum aromaticum	0.59	0.08	0.51
25	D013568	Pathological Conditions, Signs and Symptoms	Glycyrrhiza glabra	0.88	0.38	0.5
324	D013568	Pathological Conditions, Signs and Symptoms	Ocimum basilicum	0.47	0	0.47
339	D013568	Pathological Conditions, Signs and Symptoms	Mentha x piperita	0.46	0	0.46
32	D013568	Pathological Conditions, Signs and Symptoms	Syzygium aromaticum	0.58	0.12	0.46
363	D013568	Pathological Conditions, Signs and Symptoms	Borago officinalis	0.44	0	0.44
50	D013568	Pathological Conditions, Signs and Symptoms	Cinnamomum verum	0.47	0.03	0.44
371	D013568	Pathological Conditions, Signs and Symptoms	Lavandula angustifolia	0.42	0	0.42
41	D013568	Pathological Conditions, Signs and Symptoms	Apium graveolens	0.61	0.19	0.41
48	D013568	Pathological Conditions, Signs and Symptoms	Persea americana	0.49	0.09	0.4
359	D013568	Pathological Conditions, Signs and Symptoms	Rhus coriaria	0.39	0	0.39
39	D013568	Pathological Conditions, Signs and Symptoms	Chamaemelum nobile	0.4	0.02	0.39
316	D013568	Pathological Conditions, Signs and Symptoms	Thymus vulgaris	0.38	0	0.38
22	D013568	Pathological Conditions, Signs and Symptoms	Helianthus annuus	0.69	0.31	0.37
47	D013568	Pathological Conditions, Signs and Symptoms	Coriandrum sativum	0.4	0.05	0.35
366	D013568	Pathological Conditions, Signs and Symptoms	Origanum vulgare	0.35	0	0.35
40	D013568	Pathological Conditions, Signs and Symptoms	Trigonella foenum-graecum	0.59	0.25	0.34
296	D013568	Pathological Conditions, Signs and Symptoms	Linum usitatissimum	0.34	0	0.34
299	D013568	Pathological Conditions, Signs and Symptoms	Cichorium intybus	0.31	0	0.31
43	D013568	Pathological Conditions, Signs and Symptoms	Artemisia absinthium	0.35	0.05	0.29
325	D013568	Pathological Conditions, Signs and Symptoms	Pimpinella anisum	0.29	0	0.29
23	D013568	Pathological Conditions, Signs and Symptoms	Hibiscus sabdariffa	0.31	0.03	0.29
321	D013568	Pathological Conditions, Signs and Symptoms	Cuminum cyminum	0.28	0	0.28
365	D013568	Pathological Conditions, Signs and Symptoms	Houttuynia cordata	0.28	0	0.28
293	D013568	Pathological Conditions, Signs and Symptoms	Kaempferia galanga	0.28	0	0.28
308	D013568	Pathological Conditions, Signs and Symptoms	Pistacia lentiscus	0.27	0	0.27
309	D013568	Pathological Conditions, Signs and Symptoms	Achillea millefolium	0.26	0	0.26
314	D013568	Pathological Conditions, Signs and Symptoms	Taraxacum officinale	0.26	0	0.26
326	D013568	Pathological Conditions, Signs and Symptoms	Alpinia officinarum	0.25	0	0.25
297	D013568	Pathological Conditions, Signs and Symptoms	Gynostemma pentaphyllum	0.24	0	0.24
372	D013568	Pathological Conditions, Signs and Symptoms	Melissa officinalis	0.23	0	0.23
334	D013568	Pathological Conditions, Signs and Symptoms	Murraya koenigii	0.23	0	0.23
362	D013568	Pathological Conditions, Signs and Symptoms	Ferula assa-foetida	0.23	0	0.23
354	D013568	Pathological Conditions, Signs and Symptoms	Origanum majorana	0.21	0	0.21
38	D013568	Pathological Conditions, Signs and Symptoms	Capsicum frutescens	0.31	0.11	0.2
37	D013568	Pathological Conditions, Signs and Symptoms	Piper nigrum	0.28	0.09	0.19
44	D013568	Pathological Conditions, Signs and Symptoms	Myristica fragrans	0.28	0.09	0.19
295	D013568	Pathological Conditions, Signs and Symptoms	Capparis spinosa	0.19	0	0.19
352	D013568	Pathological Conditions, Signs and Symptoms	Mentha spicata	0.19	0	0.19
364	D013568	Pathological Conditions, Signs and Symptoms	Piper longum	0.19	0	0.19
373	D013568	Pathological Conditions, Signs and Symptoms	Nepeta cataria	0.19	0	0.19
317	D013568	Pathological Conditions, Signs and Symptoms	Aloysia triphylla	0.17	0	0.17
338	D013568	Pathological Conditions, Signs and Symptoms	Satureja hortensis	0.17	0	0.17
344	D013568	Pathological Conditions, Signs and Symptoms	Juniperus communis	0.17	0	0.17
349	D013568	Pathological Conditions, Signs and Symptoms	Elettaria cardamomum	0.17	0	0.17
340	D013568	Pathological Conditions, Signs and Symptoms	Bixa orellana	0.15	0	0.15
368	D013568	Pathological Conditions, Signs and Symptoms	Illicium verum	0.15	0	0.15
343	D013568	Pathological Conditions, Signs and Symptoms	Matricaria chamomilla	0.14	0	0.14
361	D013568	Pathological Conditions, Signs and Symptoms	Nardostachys jatamansi	0.14	0	0.14
367	D013568	Pathological Conditions, Signs and Symptoms	Allium tuberosum	0.14	0	0.14
290	D013568	Pathological Conditions, Signs and Symptoms	Persicaria hydropiper	0.12	0	0.12
306	D013568	Pathological Conditions, Signs and Symptoms	Schinus terebinthifolia	0.12	0	0.12
310	D013568	Pathological Conditions, Signs and Symptoms	Eutrema japonicum	0.12	0	0.12
319	D013568	Pathological Conditions, Signs and Symptoms	Perilla frutescens	0.12	0	0.12
330	D013568	Pathological Conditions, Signs and Symptoms	Salvia hispanica	0.12	0	0.12
333	D013568	Pathological Conditions, Signs and Symptoms	Cymbopogon citratus	0.12	0	0.12
358	D013568	Pathological Conditions, Signs and Symptoms	Alpinia galanga	0.1	0	0.1
52	D013568	Pathological Conditions, Signs and Symptoms	Capsicum annuum	0.38	0.28	0.1
35	D013568	Pathological Conditions, Signs and Symptoms	Plectranthus amboinicus	0.11	0.02	0.09
27	D013568	Pathological Conditions, Signs and Symptoms	Artemisia vulgaris	0.14	0.05	0.09
34	D013568	Pathological Conditions, Signs and Symptoms	Ruta graveolens	0.23	0.14	0.09
291	D013568	Pathological Conditions, Signs and Symptoms	Garcinia indica	0.09	0	0.09
292	D013568	Pathological Conditions, Signs and Symptoms	Rumex acetosella	0.09	0	0.09
313	D013568	Pathological Conditions, Signs and Symptoms	Zanthoxylum piperitum	0.09	0	0.09
323	D013568	Pathological Conditions, Signs and Symptoms	Petroselinum crispum	0.09	0	0.09
331	D013568	Pathological Conditions, Signs and Symptoms	Salvia officinalis	0.09	0	0.09
335	D013568	Pathological Conditions, Signs and Symptoms	Vitellaria paradoxa	0.09	0	0.09
337	D013568	Pathological Conditions, Signs and Symptoms	Eryngium foetidum	0.09	0	0.09
347	D013568	Pathological Conditions, Signs and Symptoms	Alkanna tinctoria	0.09	0	0.09
353	D013568	Pathological Conditions, Signs and Symptoms	Dysphania ambrosioides	0.09	0	0.09
374	D013568	Pathological Conditions, Signs and Symptoms	Xylopia aethiopica	0.09	0	0.09
375	D013568	Pathological Conditions, Signs and Symptoms	Chenopodium quinoa	0.09	0	0.09
376	D013568	Pathological Conditions, Signs and Symptoms	Curcuma zedoaria	0.09	0	0.09
305	D013568	Pathological Conditions, Signs and Symptoms	Anethum graveolens	0.05	0	0.05
301	D013568	Pathological Conditions, Signs and Symptoms	Mentha arvensis	0.03	0	0.03
311	D013568	Pathological Conditions, Signs and Symptoms	Attalea speciosa	0.03	0	0.03
300	D013568	Pathological Conditions, Signs and Symptoms	Aframomum daniellii	0.03	0	0.03
304	D013568	Pathological Conditions, Signs and Symptoms	Brassica juncea	0.03	0	0.03
307	D013568	Pathological Conditions, Signs and Symptoms	Heracleum persicum	0.03	0	0.03
312	D013568	Pathological Conditions, Signs and Symptoms	Laurus nobilis	0.03	0	0.03
315	D013568	Pathological Conditions, Signs and Symptoms	Brassica nigra	0.03	0	0.03
318	D013568	Pathological Conditions, Signs and Symptoms	Backhousia myrtifolia	0.03	0	0.03
322	D013568	Pathological Conditions, Signs and Symptoms	Pimenta dioica	0.03	0	0.03
329	D013568	Pathological Conditions, Signs and Symptoms	Camellia oleifera	0.03	0	0.03
332	D013568	Pathological Conditions, Signs and Symptoms	Peumus boldus	0.03	0	0.03
342	D013568	Pathological Conditions, Signs and Symptoms	Uvaria chamae	0.03	0	0.03
346	D013568	Pathological Conditions, Signs and Symptoms	Cinnamomum tamala	0.03	0	0.03
351	D013568	Pathological Conditions, Signs and Symptoms	Bunium persicum	0.03	0	0.03
355	D013568	Pathological Conditions, Signs and Symptoms	Aframomum melegueta	0.03	0	0.03
356	D013568	Pathological Conditions, Signs and Symptoms	Artemisia dracunculus	0.03	0	0.03
360	D013568	Pathological Conditions, Signs and Symptoms	Abelmoschus moschatus	0.03	0	0.03
369	D013568	Pathological Conditions, Signs and Symptoms	Allium fistulosum	0.03	0	0.03
289	D013568	Pathological Conditions, Signs and Symptoms	Origanum onites	0.02	0	0.02
298	D013568	Pathological Conditions, Signs and Symptoms	Geum urbanum	0.02	0	0.02
320	D013568	Pathological Conditions, Signs and Symptoms	Orchis mascula	0.02	0	0.02
327	D013568	Pathological Conditions, Signs and Symptoms	Carum carvi	0.02	0	0.02
345	D013568	Pathological Conditions, Signs and Symptoms	Verbena officinalis	0.02	0	0.02
348	D013568	Pathological Conditions, Signs and Symptoms	Sassafras albidum	0.02	0	0.02
350	D013568	Pathological Conditions, Signs and Symptoms	Vanilla planifolia	0.02	0	0.02
370	D013568	Pathological Conditions, Signs and Symptoms	Capsicum baccatum	0.02	0	0.02
45	D013568	Pathological Conditions, Signs and Symptoms	Nasturtium officinale	0.12	0.12	0
31	D013568	Pathological Conditions, Signs and Symptoms	Umbellularia californica	0.02	0.03	-0.01
33	D013568	Pathological Conditions, Signs and Symptoms	Gaultheria procumbens	0.03	0.05	-0.03
36	D013568	Pathological Conditions, Signs and Symptoms	Hyssopus officinalis	0	0.03	-0.03
798	D012140	Respiratory Tract Diseases	Zingiber officinale	10.21	0	10.21
89	D012140	Respiratory Tract Diseases	Curcuma longa	10.63	0.51	10.12
69	D012140	Respiratory Tract Diseases	Allium sativum	11.7	2.87	8.83
64	D012140	Respiratory Tract Diseases	Glycyrrhiza glabra	7.85	0.88	6.97
65	D012140	Respiratory Tract Diseases	Salvia rosmarinus	7.61	0.68	6.93
796	D012140	Respiratory Tract Diseases	Nigella sativa	6.84	0	6.84
833	D012140	Respiratory Tract Diseases	Piper longum	6.39	0	6.39
797	D012140	Respiratory Tract Diseases	Ginkgo biloba	6.08	0	6.08
63	D012140	Respiratory Tract Diseases	Cinnamomum aromaticum	5.29	0.06	5.23
77	D012140	Respiratory Tract Diseases	Thymus vulgaris	6.28	1.2	5.08
817	D012140	Respiratory Tract Diseases	Piper nigrum	4.36	0	4.36
834	D012140	Respiratory Tract Diseases	Houttuynia cordata	4.12	0	4.12
799	D012140	Respiratory Tract Diseases	Ocimum tenuiflorum	4.11	0	4.11
813	D012140	Respiratory Tract Diseases	Mentha x piperita	4	0	4
78	D012140	Respiratory Tract Diseases	Perilla frutescens	3.88	0.03	3.84
802	D012140	Respiratory Tract Diseases	Pistacia lentiscus	3.34	0	3.34
91	D012140	Respiratory Tract Diseases	Capsicum annuum	3.97	0.68	3.29
832	D012140	Respiratory Tract Diseases	Borago officinalis	2.91	0	2.91
66	D012140	Respiratory Tract Diseases	Linum usitatissimum	3	0.47	2.53
831	D012140	Respiratory Tract Diseases	Ferula assa-foetida	2.35	0	2.35
837	D012140	Respiratory Tract Diseases	Illicium verum	2.04	0	2.04
840	D012140	Respiratory Tract Diseases	Xylopia aethiopica	2.04	0	2.04
824	D012140	Respiratory Tract Diseases	Sinapis alba	1.81	0	1.81
70	D012140	Respiratory Tract Diseases	Crocus sativus	2.44	0.68	1.76
81	D012140	Respiratory Tract Diseases	Juniperus communis	2.87	1.13	1.74
793	D012140	Respiratory Tract Diseases	Hibiscus sabdariffa	1.74	0	1.74
839	D012140	Respiratory Tract Diseases	Nepeta cataria	1.74	0	1.74
820	D012140	Respiratory Tract Diseases	Mentha spicata	1.66	0	1.66
74	D012140	Respiratory Tract Diseases	Syzygium aromaticum	1.53	0.22	1.31
807	D012140	Respiratory Tract Diseases	Oenothera biennis	1.13	0	1.13
808	D012140	Respiratory Tract Diseases	Hyssopus officinalis	1.13	0	1.13
809	D012140	Respiratory Tract Diseases	Cymbopogon citratus	1.13	0	1.13
821	D012140	Respiratory Tract Diseases	Artemisia absinthium	1.13	0	1.13
822	D012140	Respiratory Tract Diseases	Origanum majorana	1.13	0	1.13
836	D012140	Respiratory Tract Diseases	Allium tuberosum	1.13	0	1.13
75	D012140	Respiratory Tract Diseases	Ruta graveolens	1.13	0.06	1.07
794	D012140	Respiratory Tract Diseases	Kaempferia galanga	0.74	0	0.74
841	D012140	Respiratory Tract Diseases	Cinnamomum verum	0.54	0	0.54
810	D012140	Respiratory Tract Diseases	Murraya koenigii	0.51	0	0.51
812	D012140	Respiratory Tract Diseases	Chamerion angustifolium	0.51	0	0.51
827	D012140	Respiratory Tract Diseases	Alpinia galanga	0.51	0	0.51
815	D012140	Respiratory Tract Diseases	Portulaca oleracea	0.47	0	0.47
829	D012140	Respiratory Tract Diseases	Nasturtium officinale	0.47	0	0.47
842	D012140	Respiratory Tract Diseases	Curcuma zedoaria	0.47	0	0.47
83	D012140	Respiratory Tract Diseases	Trigonella foenum-graecum	1.81	1.4	0.41
806	D012140	Respiratory Tract Diseases	Cuminum cyminum	0.41	0	0.41
835	D012140	Respiratory Tract Diseases	Origanum vulgare	0.38	0	0.38
843	D012140	Respiratory Tract Diseases	Carthamus tinctorius	0.25	0	0.25
800	D012140	Respiratory Tract Diseases	Schinus terebinthifolia	0.16	0	0.16
801	D012140	Respiratory Tract Diseases	Heracleum persicum	0.16	0	0.16
803	D012140	Respiratory Tract Diseases	Epilobium parviflorum	0.16	0	0.16
804	D012140	Respiratory Tract Diseases	Aloysia triphylla	0.16	0	0.16
814	D012140	Respiratory Tract Diseases	Bixa orellana	0.16	0	0.16
818	D012140	Respiratory Tract Diseases	Alkanna tinctoria	0.16	0	0.16
819	D012140	Respiratory Tract Diseases	Aframomum corrorima	0.16	0	0.16
825	D012140	Respiratory Tract Diseases	Salvia sclarea	0.16	0	0.16
826	D012140	Respiratory Tract Diseases	Trachyspermum ammi	0.16	0	0.16
828	D012140	Respiratory Tract Diseases	Rhus coriaria	0.16	0	0.16
838	D012140	Respiratory Tract Diseases	Lavandula angustifolia	0.16	0	0.16
71	D012140	Respiratory Tract Diseases	Achillea millefolium	1.23	1.13	0.1
811	D012140	Respiratory Tract Diseases	Berberis vulgaris	0.07	0	0.07
795	D012140	Respiratory Tract Diseases	Gynostemma pentaphyllum	0.06	0	0.06
805	D012140	Respiratory Tract Diseases	Plectranthus amboinicus	0.06	0	0.06
816	D012140	Respiratory Tract Diseases	Matricaria chamomilla	0.06	0	0.06
823	D012140	Respiratory Tract Diseases	Artemisia dracunculus	0.03	0	0.03
830	D012140	Respiratory Tract Diseases	Nardostachys jatamansi	0.03	0	0.03
87	D012140	Respiratory Tract Diseases	Coriandrum sativum	0	0.09	-0.09
76	D012140	Respiratory Tract Diseases	Brassica nigra	0	0.19	-0.19
79	D012140	Respiratory Tract Diseases	Pimpinella anisum	0.27	0.68	-0.41
72	D012140	Respiratory Tract Diseases	Laurus nobilis	0	0.68	-0.68
88	D012140	Respiratory Tract Diseases	Persea americana	1.81	2.87	-1.05
67	D012140	Respiratory Tract Diseases	Cichorium intybus	0	1.13	-1.13
68	D012140	Respiratory Tract Diseases	Artemisia vulgaris	1.74	2.87	-1.13
82	D012140	Respiratory Tract Diseases	Chamaemelum nobile	0.68	2.05	-1.36
85	D012140	Respiratory Tract Diseases	Sesamum indicum	0.07	1.81	-1.74
80	D012140	Respiratory Tract Diseases	Capsicum frutescens	0.68	2.87	-2.18
73	D012140	Respiratory Tract Diseases	Taraxacum officinale	0.31	2.87	-2.55
86	D012140	Respiratory Tract Diseases	Foeniculum vulgare	0.16	2.87	-2.71
62	D012140	Respiratory Tract Diseases	Helianthus annuus	1.09	3.88	-2.79
90	D012140	Respiratory Tract Diseases	Chenopodium quinoa	0	2.87	-2.87
84	D012140	Respiratory Tract Diseases	Apium graveolens	0	5.86	-5.86
891	D017437	Skin and Connective Tissue Diseases	Curcuma longa	0.71	0	0.71
112	D017437	Skin and Connective Tissue Diseases	Ginkgo biloba	0.54	0.06	0.48
866	D017437	Skin and Connective Tissue Diseases	Oenothera biennis	0.46	0	0.46
106	D017437	Skin and Connective Tissue Diseases	Glycyrrhiza glabra	0.46	0.02	0.44
111	D017437	Skin and Connective Tissue Diseases	Allium sativum	0.5	0.09	0.42
109	D017437	Skin and Connective Tissue Diseases	Nigella sativa	0.38	0.06	0.31
851	D017437	Skin and Connective Tissue Diseases	Zingiber officinale	0.29	0	0.29
139	D017437	Skin and Connective Tissue Diseases	Persea americana	0.37	0.09	0.28
137	D017437	Skin and Connective Tissue Diseases	Coriandrum sativum	0.29	0.02	0.27
884	D017437	Skin and Connective Tissue Diseases	Borago officinalis	0.25	0	0.25
849	D017437	Skin and Connective Tissue Diseases	Linum usitatissimum	0.25	0	0.25
105	D017437	Skin and Connective Tissue Diseases	Cinnamomum aromaticum	0.25	0.02	0.23
104	D017437	Skin and Connective Tissue Diseases	Helianthus annuus	0.29	0.13	0.17
886	D017437	Skin and Connective Tissue Diseases	Origanum vulgare	0.17	0	0.17
121	D017437	Skin and Connective Tissue Diseases	Plectranthus amboinicus	0.21	0.04	0.17
128	D017437	Skin and Connective Tissue Diseases	Chamaemelum nobile	0.21	0.04	0.17
874	D017437	Skin and Connective Tissue Diseases	Juniperus communis	0.13	0	0.13
132	D017437	Skin and Connective Tissue Diseases	Sesamum indicum	0.17	0.04	0.12
143	D017437	Skin and Connective Tissue Diseases	Capsicum annuum	0.17	0.04	0.12
853	D017437	Skin and Connective Tissue Diseases	Schinus terebinthifolia	0.12	0	0.12
879	D017437	Skin and Connective Tissue Diseases	Origanum majorana	0.12	0	0.12
130	D017437	Skin and Connective Tissue Diseases	Trigonella foenum-graecum	0.12	0.02	0.1
117	D017437	Skin and Connective Tissue Diseases	Syzygium aromaticum	0.11	0.02	0.09
856	D017437	Skin and Connective Tissue Diseases	Eutrema japonicum	0.09	0	0.09
120	D017437	Skin and Connective Tissue Diseases	Thymus vulgaris	0.13	0.04	0.09
142	D017437	Skin and Connective Tissue Diseases	Carthamus tinctorius	0.13	0.04	0.09
107	D017437	Skin and Connective Tissue Diseases	Salvia rosmarinus	0.12	0.04	0.08
855	D017437	Skin and Connective Tissue Diseases	Pistacia lentiscus	0.06	0	0.06
859	D017437	Skin and Connective Tissue Diseases	Perilla frutescens	0.06	0	0.06
861	D017437	Skin and Connective Tissue Diseases	Cuminum cyminum	0.06	0	0.06
889	D017437	Skin and Connective Tissue Diseases	Melissa officinalis	0.06	0	0.06
118	D017437	Skin and Connective Tissue Diseases	Ruta graveolens	0.12	0.06	0.06
141	D017437	Skin and Connective Tissue Diseases	Cinnamomum verum	0.12	0.06	0.06
113	D017437	Skin and Connective Tissue Diseases	Crocus sativus	0.09	0.04	0.04
858	D017437	Skin and Connective Tissue Diseases	Poterium sanguisorba	0.04	0	0.04
867	D017437	Skin and Connective Tissue Diseases	Salvia officinalis	0.04	0	0.04
869	D017437	Skin and Connective Tissue Diseases	Berberis vulgaris	0.04	0	0.04
872	D017437	Skin and Connective Tissue Diseases	Portulaca oleracea	0.04	0	0.04
881	D017437	Skin and Connective Tissue Diseases	Alpinia galanga	0.04	0	0.04
844	D017437	Skin and Connective Tissue Diseases	Persicaria hydropiper	0.04	0	0.04
847	D017437	Skin and Connective Tissue Diseases	Kaempferia galanga	0.04	0	0.04
848	D017437	Skin and Connective Tissue Diseases	Capparis spinosa	0.04	0	0.04
857	D017437	Skin and Connective Tissue Diseases	Attalea speciosa	0.04	0	0.04
865	D017437	Skin and Connective Tissue Diseases	Cinnamomum loureiroi	0.04	0	0.04
875	D017437	Skin and Connective Tissue Diseases	Verbena officinalis	0.04	0	0.04
876	D017437	Skin and Connective Tissue Diseases	Alkanna tinctoria	0.04	0	0.04
878	D017437	Skin and Connective Tissue Diseases	Artemisia absinthium	0.04	0	0.04
885	D017437	Skin and Connective Tissue Diseases	Piper longum	0.04	0	0.04
887	D017437	Skin and Connective Tissue Diseases	Illicium verum	0.04	0	0.04
892	D017437	Skin and Connective Tissue Diseases	Xylopia aethiopica	0.04	0	0.04
845	D017437	Skin and Connective Tissue Diseases	Garcinia indica	0.02	0	0.02
846	D017437	Skin and Connective Tissue Diseases	Rumex acetosella	0.02	0	0.02
850	D017437	Skin and Connective Tissue Diseases	Mentha arvensis	0.02	0	0.02
852	D017437	Skin and Connective Tissue Diseases	Ocimum tenuiflorum	0.02	0	0.02
854	D017437	Skin and Connective Tissue Diseases	Heracleum persicum	0.02	0	0.02
860	D017437	Skin and Connective Tissue Diseases	Mentha aquatica	0.02	0	0.02
862	D017437	Skin and Connective Tissue Diseases	Pimenta dioica	0.02	0	0.02
863	D017437	Skin and Connective Tissue Diseases	Ocimum basilicum	0.02	0	0.02
864	D017437	Skin and Connective Tissue Diseases	Alpinia officinarum	0.02	0	0.02
868	D017437	Skin and Connective Tissue Diseases	Murraya koenigii	0.02	0	0.02
870	D017437	Skin and Connective Tissue Diseases	Chamerion angustifolium	0.02	0	0.02
871	D017437	Skin and Connective Tissue Diseases	Quassia amara	0.02	0	0.02
873	D017437	Skin and Connective Tissue Diseases	Piper nigrum	0.02	0	0.02
877	D017437	Skin and Connective Tissue Diseases	Mentha spicata	0.02	0	0.02
880	D017437	Skin and Connective Tissue Diseases	Trachyspermum ammi	0.02	0	0.02
882	D017437	Skin and Connective Tissue Diseases	Foeniculum vulgare	0.02	0	0.02
883	D017437	Skin and Connective Tissue Diseases	Ferula assa-foetida	0.02	0	0.02
888	D017437	Skin and Connective Tissue Diseases	Pandanus amaryllifolius	0.02	0	0.02
890	D017437	Skin and Connective Tissue Diseases	Thymus serpyllum	0.02	0	0.02
893	D017437	Skin and Connective Tissue Diseases	Curcuma zedoaria	0.02	0	0.02
894	D017437	Skin and Connective Tissue Diseases	Nuphar lutea	0.02	0	0.02
126	D017437	Skin and Connective Tissue Diseases	Matricaria chamomilla	0.06	0.04	0.02
135	D017437	Skin and Connective Tissue Diseases	Rhus coriaria	0.06	0.04	0.02
138	D017437	Skin and Connective Tissue Diseases	Lavandula angustifolia	0.06	0.04	0.02
116	D017437	Skin and Connective Tissue Diseases	Taraxacum officinale	0.02	0.02	0
124	D017437	Skin and Connective Tissue Diseases	Mentha x piperita	0.04	0.04	0
134	D017437	Skin and Connective Tissue Diseases	Myristica fragrans	0.02	0.02	0
108	D017437	Skin and Connective Tissue Diseases	Cichorium intybus	0.02	0.04	-0.02
122	D017437	Skin and Connective Tissue Diseases	Pimpinella anisum	0	0.02	-0.02
123	D017437	Skin and Connective Tissue Diseases	Cymbopogon citratus	0.02	0.04	-0.02
125	D017437	Skin and Connective Tissue Diseases	Bixa orellana	0	0.02	-0.02
129	D017437	Skin and Connective Tissue Diseases	Elettaria cardamomum	0.02	0.04	-0.02
136	D017437	Skin and Connective Tissue Diseases	Nasturtium officinale	0	0.02	-0.02
114	D017437	Skin and Connective Tissue Diseases	Achillea millefolium	0.02	0.06	-0.04
115	D017437	Skin and Connective Tissue Diseases	Laurus nobilis	0.04	0.09	-0.04
119	D017437	Skin and Connective Tissue Diseases	Brassica nigra	0	0.04	-0.04
127	D017437	Skin and Connective Tissue Diseases	Capsicum frutescens	0.04	0.09	-0.04
133	D017437	Skin and Connective Tissue Diseases	Allium schoenoprasum	0	0.04	-0.04
110	D017437	Skin and Connective Tissue Diseases	Artemisia vulgaris	0.02	0.11	-0.09
140	D017437	Skin and Connective Tissue Diseases	Chenopodium quinoa	0	0.09	-0.09
131	D017437	Skin and Connective Tissue Diseases	Apium graveolens	0.04	0.13	-0.09
771	D009057	Stomatognathic Diseases	Zingiber officinale	2.07	0	2.07
769	D009057	Stomatognathic Diseases	Allium sativum	1.7	0	1.7
248	D009057	Stomatognathic Diseases	Cinnamomum verum	0.98	0.03	0.95
790	D009057	Stomatognathic Diseases	Curcuma longa	0.53	0	0.53
776	D009057	Stomatognathic Diseases	Syzygium aromaticum	0.53	0	0.53
784	D009057	Stomatognathic Diseases	Chamaemelum nobile	0.34	0	0.34
777	D009057	Stomatognathic Diseases	Thymus vulgaris	0.22	0	0.22
775	D009057	Stomatognathic Diseases	Taraxacum officinale	0.2	0	0.2
783	D009057	Stomatognathic Diseases	Mentha x piperita	0.15	0	0.15
245	D009057	Stomatognathic Diseases	Glycyrrhiza glabra	0.09	0.03	0.06
763	D009057	Stomatognathic Diseases	Helianthus annuus	0.06	0	0.06
772	D009057	Stomatognathic Diseases	Ocimum tenuiflorum	0.06	0	0.06
768	D009057	Stomatognathic Diseases	Mentha arvensis	0.05	0	0.05
773	D009057	Stomatognathic Diseases	Pistacia lentiscus	0.05	0	0.05
778	D009057	Stomatognathic Diseases	Aloysia triphylla	0.05	0	0.05
781	D009057	Stomatognathic Diseases	Cymbopogon citratus	0.05	0	0.05
788	D009057	Stomatognathic Diseases	Foeniculum vulgare	0.05	0	0.05
789	D009057	Stomatognathic Diseases	Origanum vulgare	0.05	0	0.05
792	D009057	Stomatognathic Diseases	Capsicum annuum	0.05	0	0.05
247	D009057	Stomatognathic Diseases	Sesamum indicum	0.06	0.03	0.03
764	D009057	Stomatognathic Diseases	Cinnamomum aromaticum	0.03	0	0.03
765	D009057	Stomatognathic Diseases	Linum usitatissimum	0.03	0	0.03
766	D009057	Stomatognathic Diseases	Geum urbanum	0.03	0	0.03
767	D009057	Stomatognathic Diseases	Cichorium intybus	0.03	0	0.03
770	D009057	Stomatognathic Diseases	Ginkgo biloba	0.03	0	0.03
774	D009057	Stomatognathic Diseases	Achillea millefolium	0.03	0	0.03
779	D009057	Stomatognathic Diseases	Oenothera biennis	0.03	0	0.03
780	D009057	Stomatognathic Diseases	Camellia oleifera	0.03	0	0.03
782	D009057	Stomatognathic Diseases	Satureja hortensis	0.03	0	0.03
785	D009057	Stomatognathic Diseases	Trigonella foenum-graecum	0.03	0	0.03
786	D009057	Stomatognathic Diseases	Trachyspermum ammi	0.03	0	0.03
787	D009057	Stomatognathic Diseases	Rhus coriaria	0.03	0	0.03
791	D009057	Stomatognathic Diseases	Carthamus tinctorius	0.03	0	0.03
246	D009057	Stomatognathic Diseases	Apium graveolens	0	0.03	-0.03
1230	D014777	Virus Diseases	Curcuma longa	7.96	0	7.96
1223	D014777	Virus Diseases	Allium sativum	5.95	0	5.95
1222	D014777	Virus Diseases	Nigella sativa	2.12	0	2.12
1219	D014777	Virus Diseases	Glycyrrhiza glabra	2.04	0	2.04
1229	D014777	Virus Diseases	Melissa officinalis	1.83	0	1.83
1227	D014777	Virus Diseases	Houttuynia cordata	0.89	0	0.89
1221	D014777	Virus Diseases	Cichorium intybus	0.62	0	0.62
1224	D014777	Virus Diseases	Zingiber officinale	0.52	0	0.52
1225	D014777	Virus Diseases	Crocus sativus	0.44	0	0.44
1231	D014777	Virus Diseases	Capsicum annuum	0.44	0	0.44
1220	D014777	Virus Diseases	Salvia rosmarinus	0.12	0	0.12
1226	D014777	Virus Diseases	Ocimum tenuiflorum	0.11	0	0.11
1228	D014777	Virus Diseases	Persea americana	0.11	0	0.11
1217	D014777	Virus Diseases	Helianthus annuus	0.06	0	0.06
1218	D014777	Virus Diseases	Cinnamomum aromaticum	0.06	0	0.06
1392	D014947	Wounds and Injuries	Allium sativum	1.83	0	1.83
1393	D014947	Wounds and Injuries	Ginkgo biloba	1.17	0	1.17
1390	D014947	Wounds and Injuries	Linum usitatissimum	1	0	1
1396	D014947	Wounds and Injuries	Chamaemelum nobile	1	0	1
1401	D014947	Wounds and Injuries	Curcuma longa	0.89	0	0.89
1398	D014947	Wounds and Injuries	Sesamum indicum	0.72	0	0.72
1389	D014947	Wounds and Injuries	Glycyrrhiza glabra	0.58	0	0.58
1399	D014947	Wounds and Injuries	Artemisia absinthium	0.5	0	0.5
1391	D014947	Wounds and Injuries	Nigella sativa	0.31	0	0.31
1397	D014947	Wounds and Injuries	Mentha spicata	0.25	0	0.25
1400	D014947	Wounds and Injuries	Nardostachys jatamansi	0.25	0	0.25
1394	D014947	Wounds and Injuries	Zingiber officinale	0.11	0	0.11
1395	D014947	Wounds and Injuries	Crocus sativus	0.11	0	0.11
288	D014947	Wounds and Injuries	Persea americana	0	0.11	-0.11
287	D014947	Wounds and Injuries	Trigonella foenum-graecum	0	0.33	-0.33
