# Supplementary material for: Data-driven analysis of biomedical literature suggests broad-spectrum benefits of culinary herbs and spices
Source: PLoS One. 2018 May 29;13(5):e0198030. doi: 10.1371/journal.pone.0198030 (PMC5973616; doi:10.1371/journal.pone.0198030)
Supplement: S8 Dataset — (XLSX) [file pone.0198030.s014.xlsx]

## Sheet: unexplained-associations
NCBI Taxonomy ID	Scientific Name	MeSH ID	MeSH Disease Name	Positive Associations
3311	Ginkgo biloba	D003704	Dementia	169
3311	Ginkgo biloba	D024801	Tauopathies	86
4682	Allium sativum	D001791	Blood Platelet Disorders	60
3311	Ginkgo biloba	D003072	Cognition Disorders	59
4682	Allium sativum	D001157	Arterial Occlusive Diseases	55
136217	Curcuma longa	D063646	Carcinogenesis	53
4682	Allium sativum	D052439	Lipid Metabolism Disorders	50
4682	Allium sativum	D006973	Hypertension	43
94328	Zingiber officinale	D001168	Arthritis	39
3311	Ginkgo biloba	D007511	Ischemia	33
94328	Zingiber officinale	D010003	Osteoarthritis	25
4682	Allium sativum	D013272	Stomach Diseases	24
34256	Mentha x piperita	D012817	Signs and Symptoms, Digestive	22
555479	Nigella sativa	D006969	Hypersensitivity, Immediate	19
4222	Carthamus tinctorius	D017202	Myocardial Ischemia	18
3311	Ginkgo biloba	D016491	Peripheral Vascular Diseases	18
4682	Allium sativum	D016769	Embolism and Thrombosis	18
4222	Carthamus tinctorius	D017202	Myocardial Ischemia	18
555479	Nigella sativa	D008173	Lung Diseases, Obstructive	18
119260	Cinnamomum aromaticum	D012817	Signs and Symptoms, Digestive	18
82528	Crocus sativus	D003704	Dementia	18
371726	Pistacia lentiscus	D007410	Intestinal Diseases	17
555479	Nigella sativa	D001249	Asthma	17
4222	Carthamus tinctorius	D002561	Cerebrovascular Disorders	17
555479	Nigella sativa	D001249	Asthma	17
4682	Allium sativum	D007249	Inflammation	16
52570	Trachyspermum ammi	D007410	Intestinal Diseases	15
94328	Zingiber officinale	D012216	Rheumatic Diseases	15
3311	Ginkgo biloba	D006349	Heart Valve Diseases	15
3311	Ginkgo biloba	D001791	Blood Platelet Disorders	15
4682	Allium sativum	D002561	Cerebrovascular Disorders	15
82528	Crocus sativus	D024801	Tauopathies	14
555479	Nigella sativa	D063646	Carcinogenesis	13
49827	Glycyrrhiza glabra	D008173	Lung Diseases, Obstructive	13
3311	Ginkgo biloba	D003866	Depressive Disorder	13
136217	Curcuma longa	D003866	Depressive Disorder	13
94328	Zingiber officinale	D001791	Blood Platelet Disorders	13
3942	Oenothera biennis	D006969	Hypersensitivity, Immediate	12
49827	Glycyrrhiza glabra	D006973	Hypertension	12
3435	Persea americana	D010003	Osteoarthritis	12
49827	Glycyrrhiza glabra	D014456	Ulcer	12
3942	Oenothera biennis	D017443	Skin Diseases, Eczematous	12
4182	Sesamum indicum	D044882	Glucose Metabolism Disorders	12
3942	Oenothera biennis	D003872	Dermatitis	12
3942	Oenothera biennis	D012873	Skin Diseases, Genetic	11
3942	Oenothera biennis	D012873	Skin Diseases, Genetic	11
4682	Allium sativum	D003704	Dementia	11
4682	Allium sativum	D016905	Gram-Negative Bacterial Infections	11
39329	Lavandula angustifolia	D009461	Neurologic Manifestations	11
3311	Ginkgo biloba	D012818	Signs and Symptoms, Respiratory	11
94328	Zingiber officinale	D001249	Asthma	10
128608	Cinnamomum verum	D024801	Tauopathies	10
4682	Allium sativum	D007511	Ischemia	10
82528	Crocus sativus	D009375	Neoplasms, Glandular and Epithelial	10
49827	Glycyrrhiza glabra	D001249	Asthma	10
136217	Curcuma longa	D006969	Hypersensitivity, Immediate	10
4182	Sesamum indicum	D006973	Hypertension	10
128608	Cinnamomum verum	D003704	Dementia	10
94328	Zingiber officinale	D008599	Menstruation Disturbances	10
49827	Glycyrrhiza glabra	D001249	Asthma	10
94328	Zingiber officinale	D001249	Asthma	10
3942	Oenothera biennis	D009461	Neurologic Manifestations	9
94328	Zingiber officinale	D009041	Motion Sickness	9
3311	Ginkgo biloba	D048909	Diabetes Complications	9
4682	Allium sativum	D012874	Skin Diseases, Infectious	9
49992	Thymus vulgaris	D016908	Gram-Positive Bacterial Infections	9
3311	Ginkgo biloba	D006969	Hypersensitivity, Immediate	9
4182	Sesamum indicum	D001168	Arthritis	9
4682	Allium sativum	D024801	Tauopathies	9
119260	Cinnamomum aromaticum	D013272	Stomach Diseases	9
99037	Chamaemelum nobile	D007249	Inflammation	9
94328	Zingiber officinale	D001832	Body Temperature Changes	9
4182	Sesamum indicum	D007674	Kidney Diseases	8
3311	Ginkgo biloba	D005901	Glaucoma	8
49992	Thymus vulgaris	D018410	Pneumonia, Bacterial	8
4182	Sesamum indicum	D014570	Urologic Diseases	8
94328	Zingiber officinale	D003704	Dementia	8
39329	Lavandula angustifolia	D001927	Brain Diseases	8
82528	Crocus sativus	D007511	Ischemia	8
72332	Artemisia absinthium	D008288	Malaria	8
82528	Crocus sativus	D007410	Intestinal Diseases	8
4222	Carthamus tinctorius	D007511	Ischemia	8
3942	Oenothera biennis	D010146	Pain	8
555479	Nigella sativa	D012817	Signs and Symptoms, Digestive	8
119260	Cinnamomum aromaticum	D009461	Neurologic Manifestations	8
204149	Ocimum tenuiflorum	D044882	Glucose Metabolism Disorders	7
4045	Apium graveolens	D003704	Dementia	7
4222	Carthamus tinctorius	D001791	Blood Platelet Disorders	7
1317910	Xylopia aethiopica	D009461	Neurologic Manifestations	7
119260	Cinnamomum aromaticum	D008173	Lung Diseases, Obstructive	7
555479	Nigella sativa	D052439	Lipid Metabolism Disorders	7
1317910	Xylopia aethiopica	D010146	Pain	7
4682	Allium sativum	D056986	Euglenozoa Infections	7
4682	Allium sativum	D008661	Metabolism, Inborn Errors	7
3311	Ginkgo biloba	D010300	Parkinson Disease	7
4682	Allium sativum	D007022	Hypotension	7
4682	Allium sativum	D012818	Signs and Symptoms, Respiratory	7
4182	Sesamum indicum	D010003	Osteoarthritis	7
136217	Curcuma longa	D001249	Asthma	7
52570	Trachyspermum ammi	D012817	Signs and Symptoms, Digestive	7
136217	Curcuma longa	D004194	Disease	7
99037	Chamaemelum nobile	D044882	Glucose Metabolism Disorders	7
3311	Ginkgo biloba	D008173	Lung Diseases, Obstructive	7
39352	Origanum vulgare	D016908	Gram-Positive Bacterial Infections	7
136217	Curcuma longa	D001249	Asthma	7
39338	Melissa officinalis	D003704	Dementia	7
4682	Allium sativum	D008661	Metabolism, Inborn Errors	7
39352	Origanum vulgare	D016905	Gram-Negative Bacterial Infections	6
49992	Thymus vulgaris	D001991	Bronchitis	6
3311	Ginkgo biloba	D006973	Hypertension	6
182084	Gynostemma pentaphyllum	D007249	Inflammation	6
219868	Syzygium aromaticum	D011014	Pneumonia	6
136217	Curcuma longa	D012877	Skin Manifestations	6
94327	Alpinia galanga	D014570	Urologic Diseases	6
82528	Crocus sativus	D004067	Digestive System Neoplasms	6
119260	Cinnamomum aromaticum	D005759	Gastroenteritis	6
39352	Origanum vulgare	D018410	Pneumonia, Bacterial	6
4222	Carthamus tinctorius	D016769	Embolism and Thrombosis	6
555479	Nigella sativa	D048550	Hepatic Insufficiency	6
3311	Ginkgo biloba	D001249	Asthma	6
49511	Piper longum	D006969	Hypersensitivity, Immediate	6
119260	Cinnamomum aromaticum	D007249	Inflammation	6
49992	Thymus vulgaris	D001991	Bronchitis	6
99037	Chamaemelum nobile	D007410	Intestinal Diseases	6
52570	Trachyspermum ammi	D004067	Digestive System Neoplasms	6
3311	Ginkgo biloba	D005221	Fatigue	6
258209	Berberis vulgaris	D001927	Brain Diseases	6
94328	Zingiber officinale	D024801	Tauopathies	6
4222	Carthamus tinctorius	D010146	Pain	6
4073	Capsicum frutescens	D005705	Gallbladder Diseases	6
4682	Allium sativum	D008232	Lymphoproliferative Disorders	6
219868	Syzygium aromaticum	D011014	Pneumonia	6
3311	Ginkgo biloba	D001249	Asthma	6
4682	Allium sativum	D006984	Hypertrophy	6
34256	Mentha x piperita	D020879	Neuromuscular Manifestations	6
82528	Crocus sativus	D010523	Peripheral Nervous System Diseases	6
49511	Piper longum	D012220	Rhinitis	5
4006	Linum usitatissimum	D012817	Signs and Symptoms, Digestive	5
4073	Capsicum frutescens	D004067	Digestive System Neoplasms	5
136217	Curcuma longa	D012852	Sinusitis	5
4073	Capsicum frutescens	D063646	Carcinogenesis	5
13216	Piper nigrum	D065631	Rhinitis, Allergic	5
3942	Oenothera biennis	D007410	Intestinal Diseases	5
94328	Zingiber officinale	D012220	Rhinitis	5
13363	Borago officinalis	D006969	Hypersensitivity, Immediate	5
49827	Glycyrrhiza glabra	D011014	Pneumonia	5
4682	Allium sativum	D009202	Cardiomyopathies	5
52471	Ferula assa-foetida	D007410	Intestinal Diseases	5
136217	Curcuma longa	D009362	Neoplasm Metastasis	5
99037	Chamaemelum nobile	D003866	Depressive Disorder	5
4073	Capsicum frutescens	D009461	Neurologic Manifestations	5
136217	Curcuma longa	D010510	Periodontal Diseases	5
4682	Allium sativum	D007896	Leishmaniasis	5
49827	Glycyrrhiza glabra	D010859	Pigmentation Disorders	5
371726	Pistacia lentiscus	D013272	Stomach Diseases	5
3942	Oenothera biennis	D005759	Gastroenteritis	5
52570	Trachyspermum ammi	D009385	Neoplastic Processes	5
13363	Borago officinalis	D007249	Inflammation	5
66014	Cymbopogon citratus	D007410	Intestinal Diseases	5
38868	Salvia officinalis	D003704	Dementia	5
13216	Piper nigrum	D012220	Rhinitis	5
128608	Cinnamomum verum	D011014	Pneumonia	5
3311	Ginkgo biloba	D003925	Diabetic Angiopathies	5
204149	Ocimum tenuiflorum	D009461	Neurologic Manifestations	5
4682	Allium sativum	D020258	Neurotoxicity Syndromes	5
136217	Curcuma longa	D010254	Paranasal Sinus Diseases	5
49511	Piper longum	D065631	Rhinitis, Allergic	5
4006	Linum usitatissimum	D052439	Lipid Metabolism Disorders	5
94328	Zingiber officinale	D012220	Rhinitis	5
94328	Zingiber officinale	D065631	Rhinitis, Allergic	5
128608	Cinnamomum verum	D011014	Pneumonia	5
4682	Allium sativum	D016908	Gram-Positive Bacterial Infections	5
52570	Trachyspermum ammi	D063646	Carcinogenesis	5
219868	Syzygium aromaticum	D018410	Pneumonia, Bacterial	5
4682	Allium sativum	D005831	Genital Diseases, Female	5
128608	Cinnamomum verum	D018410	Pneumonia, Bacterial	5
3311	Ginkgo biloba	D000647	Amnesia	5
136217	Curcuma longa	D012818	Signs and Symptoms, Respiratory	5
82528	Crocus sativus	D005831	Genital Diseases, Female	5
99037	Chamaemelum nobile	D005759	Gastroenteritis	5
4682	Allium sativum	D011014	Pneumonia	5
13216	Piper nigrum	D012220	Rhinitis	5
49827	Glycyrrhiza glabra	D011014	Pneumonia	5
38868	Salvia officinalis	D024801	Tauopathies	5
13363	Borago officinalis	D003872	Dermatitis	5
371726	Pistacia lentiscus	D004067	Digestive System Neoplasms	5
204149	Ocimum tenuiflorum	D008173	Lung Diseases, Obstructive	5
136217	Curcuma longa	D003925	Diabetic Angiopathies	5
52570	Trachyspermum ammi	D005770	Gastrointestinal Neoplasms	5
4682	Allium sativum	D011014	Pneumonia	5
4073	Capsicum frutescens	D010146	Pain	5
136217	Curcuma longa	D010254	Paranasal Sinus Diseases	5
39338	Melissa officinalis	D024801	Tauopathies	5
4682	Allium sativum	D004194	Disease	5
4222	Carthamus tinctorius	D005355	Fibrosis	5
4682	Allium sativum	D012817	Signs and Symptoms, Digestive	5
49511	Piper longum	D012220	Rhinitis	5
52570	Trachyspermum ammi	D005770	Gastrointestinal Neoplasms	5
204149	Ocimum tenuiflorum	D001927	Brain Diseases	4
4073	Capsicum frutescens	D001661	Biliary Tract Neoplasms	4
49827	Glycyrrhiza glabra	D007511	Ischemia	4
371726	Pistacia lentiscus	D005770	Gastrointestinal Neoplasms	4
94328	Zingiber officinale	D048909	Diabetes Complications	4
52570	Trachyspermum ammi	D009461	Neurologic Manifestations	4
136217	Curcuma longa	D006932	Hyperbilirubinemia	4
3311	Ginkgo biloba	D012559	Schizophrenia	4
204149	Ocimum tenuiflorum	D012817	Signs and Symptoms, Digestive	4
4222	Carthamus tinctorius	D015427	Reperfusion Injury	4
555479	Nigella sativa	D004701	Endocrine Gland Neoplasms	4
555479	Nigella sativa	D002561	Cerebrovascular Disorders	4
99037	Chamaemelum nobile	D013280	Stomatitis	4
13363	Borago officinalis	D012128	Respiratory Distress Syndrome, Adult	4
4682	Allium sativum	D006969	Hypersensitivity, Immediate	4
4006	Linum usitatissimum	D001157	Arterial Occlusive Diseases	4
4682	Allium sativum	D012216	Rheumatic Diseases	4
4682	Allium sativum	D048909	Diabetes Complications	4
82528	Crocus sativus	D018204	Neoplasms, Connective and Soft Tissue	4
4073	Capsicum frutescens	D001661	Biliary Tract Neoplasms	4
94328	Zingiber officinale	D001145	Arrhythmias, Cardiac	4
128608	Cinnamomum verum	D001168	Arthritis	4
119260	Cinnamomum aromaticum	D001832	Body Temperature Changes	4
178105	Backhousia myrtifolia	D007410	Intestinal Diseases	4
4222	Carthamus tinctorius	D002769	Cholelithiasis	4
94328	Zingiber officinale	D048968	Morning Sickness	4
66014	Cymbopogon citratus	D008288	Malaria	4
204149	Ocimum tenuiflorum	D010146	Pain	4
182084	Gynostemma pentaphyllum	D001157	Arterial Occlusive Diseases	4
4006	Linum usitatissimum	D001941	Breast Diseases	4
105181	Elettaria cardamomum	D063646	Carcinogenesis	4
94328	Zingiber officinale	D001172	Arthritis, Rheumatoid	4
3311	Ginkgo biloba	D012769	Shock	4
4682	Allium sativum	D007938	Leukemia	4
82528	Crocus sativus	D007859	Learning Disorders	4
66672	Bixa orellana	D044882	Glucose Metabolism Disorders	4
4682	Allium sativum	D001745	Urinary Bladder Diseases	4
13363	Borago officinalis	D017443	Skin Diseases, Eczematous	4
4006	Linum usitatissimum	D010523	Peripheral Nervous System Diseases	4
298661	Rhus coriaria	D001941	Breast Diseases	4
39329	Lavandula angustifolia	D019954	Neurobehavioral Manifestations	4
94328	Zingiber officinale	D003925	Diabetic Angiopathies	4
99037	Chamaemelum nobile	D009461	Neurologic Manifestations	4
555479	Nigella sativa	D007022	Hypotension	4
555479	Nigella sativa	D010190	Pancreatic Neoplasms	4
4682	Allium sativum	D018410	Pneumonia, Bacterial	4
94327	Alpinia galanga	D007674	Kidney Diseases	4
1317910	Xylopia aethiopica	D008173	Lung Diseases, Obstructive	4
555479	Nigella sativa	D010190	Pancreatic Neoplasms	4
99037	Chamaemelum nobile	D012817	Signs and Symptoms, Digestive	4
3311	Ginkgo biloba	D015427	Reperfusion Injury	4
39329	Lavandula angustifolia	D003704	Dementia	4
119260	Cinnamomum aromaticum	D052439	Lipid Metabolism Disorders	4
4222	Carthamus tinctorius	D011183	Postoperative Complications	4
3311	Ginkgo biloba	D011183	Postoperative Complications	4
4182	Sesamum indicum	D005355	Fibrosis	4
82528	Crocus sativus	D005770	Gastrointestinal Neoplasms	4
49827	Glycyrrhiza glabra	D010146	Pain	4
52471	Ferula assa-foetida	D009385	Neoplastic Processes	4
119260	Cinnamomum aromaticum	D001991	Bronchitis	4
94328	Zingiber officinale	D001172	Arthritis, Rheumatoid	4
13363	Borago officinalis	D012873	Skin Diseases, Genetic	4
119260	Cinnamomum aromaticum	D001991	Bronchitis	4
13363	Borago officinalis	D012128	Respiratory Distress Syndrome, Adult	4
204149	Ocimum tenuiflorum	D004487	Edema	4
183260	Hibiscus sabdariffa	D001832	Body Temperature Changes	4
357850	Angelica keiskei	D006973	Hypertension	4
136217	Curcuma longa	D003371	Cough	4
4182	Sesamum indicum	D018805	Sepsis	4
4682	Allium sativum	D006323	Heart Arrest	4
136217	Curcuma longa	D003550	Cystic Fibrosis	4
371726	Pistacia lentiscus	D005770	Gastrointestinal Neoplasms	4
58039	Juniperus communis	D006969	Hypersensitivity, Immediate	4
97750	Kaempferia galanga	D014570	Urologic Diseases	4
94328	Zingiber officinale	D001145	Arrhythmias, Cardiac	4
4182	Sesamum indicum	D001157	Arterial Occlusive Diseases	4
136217	Curcuma longa	D003550	Cystic Fibrosis	4
4682	Allium sativum	D012678	Sensation Disorders	4
136217	Curcuma longa	D003550	Cystic Fibrosis	4
3942	Oenothera biennis	D044882	Glucose Metabolism Disorders	4
3311	Ginkgo biloba	D001778	Blood Coagulation Disorders	4
13363	Borago officinalis	D012873	Skin Diseases, Genetic	4
13363	Borago officinalis	D006973	Hypertension	4
3311	Ginkgo biloba	D005831	Genital Diseases, Female	4
298661	Rhus coriaria	D001943	Breast Neoplasms	4
4182	Sesamum indicum	D052439	Lipid Metabolism Disorders	4
555479	Nigella sativa	D010190	Pancreatic Neoplasms	4
34256	Mentha x piperita	D016908	Gram-Positive Bacterial Infections	4
555479	Nigella sativa	D014201	Trematode Infections	4
555479	Nigella sativa	D007511	Ischemia	4
4682	Allium sativum	D006311	Hearing Disorders	4
82528	Crocus sativus	D005770	Gastrointestinal Neoplasms	4
4682	Allium sativum	D012874	Skin Diseases, Infectious	4
136217	Curcuma longa	D003872	Dermatitis	4
4682	Allium sativum	D008232	Lymphoproliferative Disorders	4
136217	Curcuma longa	D003550	Cystic Fibrosis	4
4682	Allium sativum	D003881	Dermatomycoses	4
3311	Ginkgo biloba	D012735	Sexual Dysfunction, Physiological	3
13427	Cichorium intybus	D010510	Periodontal Diseases	3
204149	Ocimum tenuiflorum	D016905	Gram-Negative Bacterial Infections	3
258209	Berberis vulgaris	D005831	Genital Diseases, Female	3
49827	Glycyrrhiza glabra	D001172	Arthritis, Rheumatoid	3
219868	Syzygium aromaticum	D001791	Blood Platelet Disorders	3
128608	Cinnamomum verum	D003924	Diabetes Mellitus, Type 2	3
4682	Allium sativum	D001249	Asthma	3
4073	Capsicum frutescens	D065631	Rhinitis, Allergic	3
183260	Hibiscus sabdariffa	D048550	Hepatic Insufficiency	3
136217	Curcuma longa	D001791	Blood Platelet Disorders	3
58039	Juniperus communis	D001249	Asthma	3
3311	Ginkgo biloba	D005355	Fibrosis	3
357850	Angelica keiskei	D002561	Cerebrovascular Disorders	3
52570	Trachyspermum ammi	D044882	Glucose Metabolism Disorders	3
66014	Cymbopogon citratus	D003741	Dental Deposits	3
49827	Glycyrrhiza glabra	D001991	Bronchitis	3
1317910	Xylopia aethiopica	D010523	Peripheral Nervous System Diseases	3
204149	Ocimum tenuiflorum	D008288	Malaria	3
94328	Zingiber officinale	D001991	Bronchitis	3
4006	Linum usitatissimum	D006969	Hypersensitivity, Immediate	3
49827	Glycyrrhiza glabra	D012216	Rheumatic Diseases	3
542672	Aloysia triphylla	D001835	Body Weight	3
52471	Ferula assa-foetida	D063646	Carcinogenesis	3
97750	Kaempferia galanga	D005759	Gastroenteritis	3
4682	Allium sativum	D011183	Postoperative Complications	3
49827	Glycyrrhiza glabra	D017444	Skin Diseases, Papulosquamous	3
357850	Angelica keiskei	D001927	Brain Diseases	3
4682	Allium sativum	D002769	Cholelithiasis	3
4006	Linum usitatissimum	D001943	Breast Neoplasms	3
4682	Allium sativum	D018178	Flaviviridae Infections	3
4047	Coriandrum sativum	D003704	Dementia	3
82528	Crocus sativus	D008599	Menstruation Disturbances	3
136217	Curcuma longa	D008661	Metabolism, Inborn Errors	3
555479	Nigella sativa	D003704	Dementia	3
4682	Allium sativum	D001168	Arthritis	3
39367	Salvia rosmarinus	D016908	Gram-Positive Bacterial Infections	3
52570	Trachyspermum ammi	D001835	Body Weight	3
105181	Elettaria cardamomum	D009375	Neoplasms, Glandular and Epithelial	3
4682	Allium sativum	D014201	Trematode Infections	3
3311	Ginkgo biloba	D010523	Peripheral Nervous System Diseases	3
3942	Oenothera biennis	D001168	Arthritis	3
3311	Ginkgo biloba	D019958	Attention Deficit and Disruptive Behavior Disorders	3
78534	Trigonella foenum-graecum	D044903	Congenital Hyperinsulinism	3
4682	Allium sativum	D001778	Blood Coagulation Disorders	3
13216	Piper nigrum	D003704	Dementia	3
4682	Allium sativum	D002137	Calculi	3
39329	Lavandula angustifolia	D020920	Dyssomnias	3
3942	Oenothera biennis	D014570	Urologic Diseases	3
65558	Capparis spinosa	D012216	Rheumatic Diseases	3
52471	Ferula assa-foetida	D012817	Signs and Symptoms, Digestive	3
4682	Allium sativum	D002494	Central Nervous System Infections	3
3311	Ginkgo biloba	D007759	Labyrinth Diseases	3
37565	Ruta graveolens	D008661	Metabolism, Inborn Errors	3
4222	Carthamus tinctorius	D018805	Sepsis	3
34256	Mentha x piperita	D001832	Body Temperature Changes	3
183260	Hibiscus sabdariffa	D008661	Metabolism, Inborn Errors	3
4682	Allium sativum	D005705	Gallbladder Diseases	3
39352	Origanum vulgare	D003048	Coccidiosis	3
4073	Capsicum frutescens	D012220	Rhinitis	3
183260	Hibiscus sabdariffa	D008661	Metabolism, Inborn Errors	3
190902	Mentha aquatica	D008661	Metabolism, Inborn Errors	3
4682	Allium sativum	D066126	Cardiotoxicity	3
219868	Syzygium aromaticum	D001832	Body Temperature Changes	3
49511	Piper longum	D018326	Nevi and Melanomas	3
49827	Glycyrrhiza glabra	D001172	Arthritis, Rheumatoid	3
94328	Zingiber officinale	D004194	Disease	3
4073	Capsicum frutescens	D009375	Neoplasms, Glandular and Epithelial	3
136217	Curcuma longa	D010146	Pain	3
4682	Allium sativum	D014571	Urologic Neoplasms	3
4073	Capsicum frutescens	D006969	Hypersensitivity, Immediate	3
136217	Curcuma longa	D011183	Postoperative Complications	3
555479	Nigella sativa	D011014	Pneumonia	3
39329	Lavandula angustifolia	D020820	Dyskinesias	3
4682	Allium sativum	D044343	Overnutrition	3
82528	Crocus sativus	D012769	Shock	3
4682	Allium sativum	D014565	Urogenital Neoplasms	3
4222	Carthamus tinctorius	D004067	Digestive System Neoplasms	3
4682	Allium sativum	D002177	Candidiasis	3
82528	Crocus sativus	D012735	Sexual Dysfunction, Physiological	3
4682	Allium sativum	D010146	Pain	3
542672	Aloysia triphylla	D007410	Intestinal Diseases	3
49827	Glycyrrhiza glabra	D001791	Blood Platelet Disorders	3
48038	Foeniculum vulgare	D008599	Menstruation Disturbances	3
3438	Umbellularia californica	D007249	Inflammation	3
50225	Taraxacum officinale	D048550	Hepatic Insufficiency	3
119260	Cinnamomum aromaticum	D012735	Sexual Dysfunction, Physiological	3
136217	Curcuma longa	D015427	Reperfusion Injury	3
3942	Oenothera biennis	D010523	Peripheral Nervous System Diseases	3
13363	Borago officinalis	D003141	Communicable Diseases	3
94328	Zingiber officinale	D003866	Depressive Disorder	3
4682	Allium sativum	D015427	Reperfusion Injury	3
49992	Thymus vulgaris	D016905	Gram-Negative Bacterial Infections	3
4222	Carthamus tinctorius	D010300	Parkinson Disease	3
4682	Allium sativum	D013899	Thoracic Neoplasms	3
75806	Eutrema japonicum	D007249	Inflammation	3
199623	Alpinia officinarum	D012817	Signs and Symptoms, Digestive	3
119260	Cinnamomum aromaticum	D004487	Edema	3
39367	Salvia rosmarinus	D018410	Pneumonia, Bacterial	3
49511	Piper longum	D009380	Neoplasms, Nerve Tissue	3
63459	Chenopodium quinoa	D044882	Glucose Metabolism Disorders	3
34256	Mentha x piperita	D010254	Paranasal Sinus Diseases	3
4182	Sesamum indicum	D009375	Neoplasms, Glandular and Epithelial	3
128608	Cinnamomum verum	D010048	Ovarian Cysts	3
94328	Zingiber officinale	D003141	Communicable Diseases	3
4682	Allium sativum	D003925	Diabetic Angiopathies	3
119260	Cinnamomum aromaticum	D016905	Gram-Negative Bacterial Infections	3
128608	Cinnamomum verum	D001928	Brain Diseases, Metabolic	3
4682	Allium sativum	D066126	Cardiotoxicity	3
4682	Allium sativum	D001249	Asthma	3
555479	Nigella sativa	D005770	Gastrointestinal Neoplasms	3
136217	Curcuma longa	D048550	Hepatic Insufficiency	3
94328	Zingiber officinale	D012877	Skin Manifestations	3
4682	Allium sativum	D012877	Skin Manifestations	3
3942	Oenothera biennis	D007674	Kidney Diseases	3
371726	Pistacia lentiscus	D012817	Signs and Symptoms, Digestive	3
204180	Plectranthus amboinicus	D001168	Arthritis	3
204149	Ocimum tenuiflorum	D001991	Bronchitis	3
555479	Nigella sativa	D024801	Tauopathies	3
644182	Epilobium parviflorum	D016905	Gram-Negative Bacterial Infections	3
136217	Curcuma longa	D008180	Lupus Erythematosus, Systemic	3
128608	Cinnamomum verum	D008599	Menstruation Disturbances	3
4682	Allium sativum	D008173	Lung Diseases, Obstructive	3
4047	Coriandrum sativum	D024801	Tauopathies	3
204149	Ocimum tenuiflorum	D002561	Cerebrovascular Disorders	3
58039	Juniperus communis	D008173	Lung Diseases, Obstructive	3
3942	Oenothera biennis	D009375	Neoplasms, Glandular and Epithelial	3
49827	Glycyrrhiza glabra	D006509	Hepatitis B	3
37565	Ruta graveolens	D008661	Metabolism, Inborn Errors	3
136217	Curcuma longa	D008661	Metabolism, Inborn Errors	3
3311	Ginkgo biloba	D004194	Disease	3
4222	Carthamus tinctorius	D001835	Body Weight	3
49827	Glycyrrhiza glabra	D018410	Pneumonia, Bacterial	3
190902	Mentha aquatica	D008661	Metabolism, Inborn Errors	3
555479	Nigella sativa	D020258	Neurotoxicity Syndromes	3
3311	Ginkgo biloba	D006470	Hemorrhage	3
4682	Allium sativum	D048550	Hepatic Insufficiency	3
39367	Salvia rosmarinus	D012216	Rheumatic Diseases	3
119260	Cinnamomum aromaticum	D016908	Gram-Positive Bacterial Infections	3
39367	Salvia rosmarinus	D016905	Gram-Negative Bacterial Infections	3
75806	Eutrema japonicum	D009385	Neoplastic Processes	3
182084	Gynostemma pentaphyllum	D004067	Digestive System Neoplasms	3
4682	Allium sativum	D002128	Calcium Metabolism Disorders	3
34256	Mentha x piperita	D001991	Bronchitis	3
3311	Ginkgo biloba	D003924	Diabetes Mellitus, Type 2	3
3311	Ginkgo biloba	D007859	Learning Disorders	3
555479	Nigella sativa	D044343	Overnutrition	3
271192	Pimpinella anisum	D003866	Depressive Disorder	3
555479	Nigella sativa	D011014	Pneumonia	3
97750	Kaempferia galanga	D007410	Intestinal Diseases	3
354529	Zanthoxylum piperitum	D007410	Intestinal Diseases	3
136217	Curcuma longa	D008180	Lupus Erythematosus, Systemic	3
119260	Cinnamomum aromaticum	D010146	Pain	3
4222	Carthamus tinctorius	D000014	Abnormalities, Drug-Induced	3
4073	Capsicum frutescens	D012220	Rhinitis	3
34256	Mentha x piperita	D010254	Paranasal Sinus Diseases	3
34256	Mentha x piperita	D001927	Brain Diseases	3
49827	Glycyrrhiza glabra	D012873	Skin Diseases, Genetic	3
49511	Piper longum	D009373	Neoplasms, Germ Cell and Embryonal	3
49827	Glycyrrhiza glabra	D001991	Bronchitis	3
204149	Ocimum tenuiflorum	D001991	Bronchitis	3
49827	Glycyrrhiza glabra	D013280	Stomatitis	3
555479	Nigella sativa	D005770	Gastrointestinal Neoplasms	3
179860	Nardostachys jatamansi	D010195	Pancreatitis	3
397098	Cinnamomum tamala	D012817	Signs and Symptoms, Digestive	3
136217	Curcuma longa	D012874	Skin Diseases, Infectious	3
82528	Crocus sativus	D012162	Retinal Degeneration	3
65558	Capparis spinosa	D001168	Arthritis	3
555479	Nigella sativa	D003925	Diabetic Angiopathies	3
13216	Piper nigrum	D024801	Tauopathies	3
4682	Allium sativum	D018204	Neoplasms, Connective and Soft Tissue	3
49511	Piper longum	D001791	Blood Platelet Disorders	3
644182	Epilobium parviflorum	D011469	Prostatic Diseases	3
34256	Mentha x piperita	D012852	Sinusitis	3
82528	Crocus sativus	D010300	Parkinson Disease	3
94328	Zingiber officinale	D001991	Bronchitis	3
39329	Lavandula angustifolia	D020920	Dyssomnias	3
49987	Satureja hortensis	D003141	Communicable Diseases	3
49827	Glycyrrhiza glabra	D018347	Hepadnaviridae Infections	3
4682	Allium sativum	D066126	Cardiotoxicity	3
136217	Curcuma longa	D010300	Parkinson Disease	3
1317910	Xylopia aethiopica	D012216	Rheumatic Diseases	3
78534	Trigonella foenum-graecum	D044903	Congenital Hyperinsulinism	3
94328	Zingiber officinale	D054220	Malformations of Cortical Development	3
543564	Alkanna tinctoria	D007410	Intestinal Diseases	3
4073	Capsicum frutescens	D010523	Peripheral Nervous System Diseases	3
58039	Juniperus communis	D001249	Asthma	3
49827	Glycyrrhiza glabra	D016908	Gram-Positive Bacterial Infections	3
82528	Crocus sativus	D006470	Hemorrhage	3
169191	Schinus terebinthifolia	D016908	Gram-Positive Bacterial Infections	3
4682	Allium sativum	D006482	Hemorrhagic Fevers, Viral	3
34256	Mentha x piperita	D001991	Bronchitis	3
4682	Allium sativum	D002286	Carcinoma, Ehrlich Tumor	2
4073	Capsicum frutescens	D005834	Genital Neoplasms, Male	2
39329	Lavandula angustifolia	D009336	Necrosis	2
94328	Zingiber officinale	D020271	Heredodegenerative Disorders, Nervous System	2
52570	Trachyspermum ammi	D012678	Sensation Disorders	2
49992	Thymus vulgaris	D017001	Tooth Demineralization	2
105181	Elettaria cardamomum	D020141	Hemostatic Disorders	2
99037	Chamaemelum nobile	D001941	Breast Diseases	2
34256	Mentha x piperita	D012877	Skin Manifestations	2
4682	Allium sativum	D005534	Foot Diseases	2
4682	Allium sativum	D005355	Fibrosis	2
119260	Cinnamomum aromaticum	D001249	Asthma	2
4682	Allium sativum	D003715	Dengue	2
43725	Quassia amara	D044882	Glucose Metabolism Disorders	2
48038	Foeniculum vulgare	D011014	Pneumonia	2
204180	Plectranthus amboinicus	D012883	Skin Ulcer	2
82528	Crocus sativus	D008175	Lung Neoplasms	2
75806	Eutrema japonicum	D063646	Carcinogenesis	2
4232	Helianthus annuus	D013280	Stomatitis	2
49212	Salvia hispanica	D005234	Fatty Liver	2
542672	Aloysia triphylla	D007249	Inflammation	2
169191	Schinus terebinthifolia	D011014	Pneumonia	2
16752	Houttuynia cordata	D044343	Overnutrition	2
13216	Piper nigrum	D008288	Malaria	2
49827	Glycyrrhiza glabra	D001145	Arrhythmias, Cardiac	2
4222	Carthamus tinctorius	D002137	Calculi	2
119260	Cinnamomum aromaticum	D001249	Asthma	2
49511	Piper longum	D016908	Gram-Positive Bacterial Infections	2
13363	Borago officinalis	D009461	Neurologic Manifestations	2
119260	Cinnamomum aromaticum	D002386	Cataract	2
49511	Piper longum	D010243	Paralysis	2
4222	Carthamus tinctorius	D006973	Hypertension	2
49511	Piper longum	D008173	Lung Diseases, Obstructive	2
3311	Ginkgo biloba	D003872	Dermatitis	2
98504	Matricaria chamomilla	D012877	Skin Manifestations	2
119260	Cinnamomum aromaticum	D012874	Skin Diseases, Infectious	2
136217	Curcuma longa	D003141	Communicable Diseases	2
82528	Crocus sativus	D013899	Thoracic Neoplasms	2
375272	Pimenta dioica	D005834	Genital Neoplasms, Male	2
13363	Borago officinalis	D003072	Cognition Disorders	2
1317910	Xylopia aethiopica	D006969	Hypersensitivity, Immediate	2
1317910	Xylopia aethiopica	D001991	Bronchitis	2
124778	Illicium verum	D020920	Dyssomnias	2
4682	Allium sativum	D025861	Blood Coagulation Disorders, Inherited	2
13363	Borago officinalis	D003704	Dementia	2
39338	Melissa officinalis	D002494	Central Nervous System Infections	2
39352	Origanum vulgare	D003925	Diabetic Angiopathies	2
105181	Elettaria cardamomum	D008232	Lymphoproliferative Disorders	2
66014	Cymbopogon citratus	D013272	Stomach Diseases	2
37565	Ruta graveolens	D007249	Inflammation	2
99037	Chamaemelum nobile	D013272	Stomach Diseases	2
39347	Nepeta cataria	D001249	Asthma	2
3942	Oenothera biennis	D013272	Stomach Diseases	2
4682	Allium sativum	D005221	Fatigue	2
105181	Elettaria cardamomum	D006984	Hypertrophy	2
119260	Cinnamomum aromaticum	D001835	Body Weight	2
4047	Coriandrum sativum	D012216	Rheumatic Diseases	2
13427	Cichorium intybus	D001168	Arthritis	2
82528	Crocus sativus	D011469	Prostatic Diseases	2
3435	Persea americana	D016905	Gram-Negative Bacterial Infections	2
82528	Crocus sativus	D004194	Disease	2
49511	Piper longum	D012817	Signs and Symptoms, Digestive	2
258209	Berberis vulgaris	D016585	Vaginosis, Bacterial	2
4232	Helianthus annuus	D007511	Ischemia	2
13363	Borago officinalis	D055370	Lung Injury	2
4232	Helianthus annuus	D020969	Disease Attributes	2
94328	Zingiber officinale	D002386	Cataract	2
258209	Berberis vulgaris	D001145	Arrhythmias, Cardiac	2
3311	Ginkgo biloba	D019851	Thrombophilia	2
105181	Elettaria cardamomum	D006474	Hemorrhagic Disorders	2
49827	Glycyrrhiza glabra	D014883	Water-Electrolyte Imbalance	2
4682	Allium sativum	D006099	Granuloma	2
4222	Carthamus tinctorius	D010523	Peripheral Nervous System Diseases	2
49827	Glycyrrhiza glabra	D012131	Respiratory Insufficiency	2
169191	Schinus terebinthifolia	D018410	Pneumonia, Bacterial	2
4682	Allium sativum	D003048	Coccidiosis	2
4682	Allium sativum	D008175	Lung Neoplasms	2
39338	Melissa officinalis	D020920	Dyssomnias	2
13363	Borago officinalis	D024801	Tauopathies	2
98504	Matricaria chamomilla	D017444	Skin Diseases, Papulosquamous	2
128608	Cinnamomum verum	D002494	Central Nervous System Infections	2
37565	Ruta graveolens	D001927	Brain Diseases	2
119260	Cinnamomum aromaticum	D009362	Neoplasm Metastasis	2
258209	Berberis vulgaris	D003704	Dementia	2
39338	Melissa officinalis	D020920	Dyssomnias	2
4232	Helianthus annuus	D016769	Embolism and Thrombosis	2
3942	Oenothera biennis	D052439	Lipid Metabolism Disorders	2
49827	Glycyrrhiza glabra	D008661	Metabolism, Inborn Errors	2
75806	Eutrema japonicum	D001791	Blood Platelet Disorders	2
4182	Sesamum indicum	D004194	Disease	2
4682	Allium sativum	D020314	Central Nervous System Fungal Infections	2
555479	Nigella sativa	D065631	Rhinitis, Allergic	2
72332	Artemisia absinthium	D001832	Body Temperature Changes	2
13363	Borago officinalis	D001168	Arthritis	2
145700	Attalea speciosa	D016769	Embolism and Thrombosis	2
4682	Allium sativum	D014555	Urination Disorders	2
78534	Trigonella foenum-graecum	D003704	Dementia	2
182084	Gynostemma pentaphyllum	D008113	Liver Neoplasms	2
555479	Nigella sativa	D012220	Rhinitis	2
119260	Cinnamomum aromaticum	D007410	Intestinal Diseases	2
39367	Salvia rosmarinus	D003704	Dementia	2
58039	Juniperus communis	D001943	Breast Neoplasms	2
49511	Piper longum	D001168	Arthritis	2
183260	Hibiscus sabdariffa	D048909	Diabetes Complications	2
99037	Chamaemelum nobile	D012877	Skin Manifestations	2
4073	Capsicum frutescens	D011469	Prostatic Diseases	2
50225	Taraxacum officinale	D010612	Pharyngitis	2
82528	Crocus sativus	D008175	Lung Neoplasms	2
4682	Allium sativum	D008103	Liver Cirrhosis	2
182084	Gynostemma pentaphyllum	D005355	Fibrosis	2
49987	Satureja hortensis	D012817	Signs and Symptoms, Digestive	2
29719	Mentha spicata	D001991	Bronchitis	2
16752	Houttuynia cordata	D012818	Signs and Symptoms, Respiratory	2
34256	Mentha x piperita	D005221	Fatigue	2
371726	Pistacia lentiscus	D005759	Gastroenteritis	2
13363	Borago officinalis	D004890	Erythema	2
555479	Nigella sativa	D005759	Gastroenteritis	2
4182	Sesamum indicum	D013272	Stomach Diseases	2
82528	Crocus sativus	D007938	Leukemia	2
97750	Kaempferia galanga	D016908	Gram-Positive Bacterial Infections	2
39350	Ocimum basilicum	D001791	Blood Platelet Disorders	2
1317910	Xylopia aethiopica	D052439	Lipid Metabolism Disorders	2
4682	Allium sativum	D002386	Cataract	2
204149	Ocimum tenuiflorum	D001249	Asthma	2
4682	Allium sativum	D006332	Cardiomegaly	2
50225	Taraxacum officinale	D010612	Pharyngitis	2
3311	Ginkgo biloba	D013119	Spinal Cord Injuries	2
182084	Gynostemma pentaphyllum	D008113	Liver Neoplasms	2
4682	Allium sativum	D003072	Cognition Disorders	2
82528	Crocus sativus	D005234	Fatty Liver	2
1317910	Xylopia aethiopica	D001249	Asthma	2
4220	Artemisia vulgaris	D001791	Blood Platelet Disorders	2
39352	Origanum vulgare	D003922	Diabetes Mellitus, Type 1	2
4682	Allium sativum	D020065	Hepatopulmonary Syndrome	2
124778	Illicium verum	D012216	Rheumatic Diseases	2
49511	Piper longum	D016905	Gram-Negative Bacterial Infections	2
49827	Glycyrrhiza glabra	D004194	Disease	2
48038	Foeniculum vulgare	D011014	Pneumonia	2
13363	Borago officinalis	D001172	Arthritis, Rheumatoid	2
375272	Pimenta dioica	D005834	Genital Neoplasms, Male	2
34256	Mentha x piperita	D011014	Pneumonia	2
4682	Allium sativum	D008174	Lung Diseases, Parasitic	2
4006	Linum usitatissimum	D007410	Intestinal Diseases	2
82528	Crocus sativus	D005901	Glaucoma	2
204149	Ocimum tenuiflorum	D006969	Hypersensitivity, Immediate	2
99037	Chamaemelum nobile	D001943	Breast Neoplasms	2
4682	Allium sativum	D004417	Dyspnea	2
39338	Melissa officinalis	D003866	Depressive Disorder	2
182084	Gynostemma pentaphyllum	D044343	Overnutrition	2
169191	Schinus terebinthifolia	D016585	Vaginosis, Bacterial	2
98504	Matricaria chamomilla	D011537	Pruritus	2
4072	Capsicum annuum	D012877	Skin Manifestations	2
3311	Ginkgo biloba	D002659	Child Development Disorders, Pervasive	2
52471	Ferula assa-foetida	D008173	Lung Diseases, Obstructive	2
52570	Trachyspermum ammi	D001927	Brain Diseases	2
39329	Lavandula angustifolia	D002561	Cerebrovascular Disorders	2
4045	Apium graveolens	D024801	Tauopathies	2
52462	Cuminum cyminum	D001791	Blood Platelet Disorders	2
169191	Schinus terebinthifolia	D005831	Genital Diseases, Female	2
39367	Salvia rosmarinus	D016769	Embolism and Thrombosis	2
4682	Allium sativum	D003866	Depressive Disorder	2
94328	Zingiber officinale	D008288	Malaria	2
3438	Umbellularia californica	D056486	Chemical and Drug Induced Liver Injury	2
204180	Plectranthus amboinicus	D004487	Edema	2
39329	Lavandula angustifolia	D017202	Myocardial Ischemia	2
371726	Pistacia lentiscus	D014456	Ulcer	2
48386	Perilla frutescens	D001249	Asthma	2
136217	Curcuma longa	D019337	Hematologic Neoplasms	2
204180	Plectranthus amboinicus	D048909	Diabetes Complications	2
555479	Nigella sativa	D016908	Gram-Positive Bacterial Infections	2
555479	Nigella sativa	D012818	Signs and Symptoms, Respiratory	2
4222	Carthamus tinctorius	D008113	Liver Neoplasms	2
58039	Juniperus communis	D007410	Intestinal Diseases	2
3311	Ginkgo biloba	D044343	Overnutrition	2
49827	Glycyrrhiza glabra	D003866	Depressive Disorder	2
48038	Foeniculum vulgare	D052878	Urolithiasis	2
4006	Linum usitatissimum	D001168	Arthritis	2
136217	Curcuma longa	D005705	Gallbladder Diseases	2
4682	Allium sativum	D008223	Lymphoma	2
375272	Pimenta dioica	D011469	Prostatic Diseases	2
49827	Glycyrrhiza glabra	D010996	Pleural Effusion	2
39347	Nepeta cataria	D008173	Lung Diseases, Obstructive	2
4222	Carthamus tinctorius	D008599	Menstruation Disturbances	2
3942	Oenothera biennis	D007511	Ischemia	2
3311	Ginkgo biloba	D010195	Pancreatitis	2
99037	Chamaemelum nobile	D048909	Diabetes Complications	2
34256	Mentha x piperita	D011014	Pneumonia	2
4232	Helianthus annuus	D003428	Cross Infection	2
105181	Elettaria cardamomum	D001796	Blood Protein Disorders	2
48386	Perilla frutescens	D008173	Lung Diseases, Obstructive	2
136217	Curcuma longa	D017444	Skin Diseases, Papulosquamous	2
94328	Zingiber officinale	D020271	Heredodegenerative Disorders, Nervous System	2
48386	Perilla frutescens	D001249	Asthma	2
49827	Glycyrrhiza glabra	D012734	Disorders of Sex Development	2
360621	Heracleum persicum	D008172	Lung Diseases, Fungal	2
94328	Zingiber officinale	D052016	Mucositis	2
136217	Curcuma longa	D018410	Pneumonia, Bacterial	2
1317910	Xylopia aethiopica	D001991	Bronchitis	2
4682	Allium sativum	D018805	Sepsis	2
4182	Sesamum indicum	D018771	Arthralgia	2
39352	Origanum vulgare	D048909	Diabetes Complications	2
49827	Glycyrrhiza glabra	D004890	Erythema	2
34256	Mentha x piperita	D011537	Pruritus	2
39352	Origanum vulgare	D003922	Diabetes Mellitus, Type 1	2
555479	Nigella sativa	D011183	Postoperative Complications	2
136217	Curcuma longa	D007511	Ischemia	2
128608	Cinnamomum verum	D048909	Diabetes Complications	2
105181	Elettaria cardamomum	D010265	Paraproteinemias	2
182084	Gynostemma pentaphyllum	D007511	Ischemia	2
46901	Persicaria hydropiper	D012817	Signs and Symptoms, Digestive	2
4682	Allium sativum	D003453	Cryptococcosis	2
94327	Alpinia galanga	D052878	Urolithiasis	2
4222	Carthamus tinctorius	D005705	Gallbladder Diseases	2
298661	Rhus coriaria	D003925	Diabetic Angiopathies	2
97750	Kaempferia galanga	D052878	Urolithiasis	2
52471	Ferula assa-foetida	D004194	Disease	2
3311	Ginkgo biloba	D016769	Embolism and Thrombosis	2
29719	Mentha spicata	D001991	Bronchitis	2
136217	Curcuma longa	D028361	Mitochondrial Diseases	2
1317910	Xylopia aethiopica	D001168	Arthritis	2
52471	Ferula assa-foetida	D001835	Body Weight	2
136217	Curcuma longa	D011014	Pneumonia	2
119260	Cinnamomum aromaticum	D014456	Ulcer	2
34256	Mentha x piperita	D018410	Pneumonia, Bacterial	2
119260	Cinnamomum aromaticum	D001168	Arthritis	2
292385	Vitellaria paradoxa	D007249	Inflammation	2
94328	Zingiber officinale	D014402	Tuberous Sclerosis	2
4682	Allium sativum	D020879	Neuromuscular Manifestations	2
13363	Borago officinalis	D012216	Rheumatic Diseases	2
3435	Persea americana	D001791	Blood Platelet Disorders	2
29719	Mentha spicata	D014770	Virilism	2
124778	Illicium verum	D020920	Dyssomnias	2
119260	Cinnamomum aromaticum	D012874	Skin Diseases, Infectious	2
4006	Linum usitatissimum	D006973	Hypertension	2
555479	Nigella sativa	D008599	Menstruation Disturbances	2
49212	Salvia hispanica	D044343	Overnutrition	2
99037	Chamaemelum nobile	D020879	Neuromuscular Manifestations	2
3311	Ginkgo biloba	D025861	Blood Coagulation Disorders, Inherited	2
3942	Oenothera biennis	D007249	Inflammation	2
97750	Kaempferia galanga	D007674	Kidney Diseases	2
145700	Attalea speciosa	D003141	Communicable Diseases	2
4006	Linum usitatissimum	D014570	Urologic Diseases	2
3704	Armoracia rusticana	D001791	Blood Platelet Disorders	2
49827	Glycyrrhiza glabra	D048909	Diabetes Complications	2
3311	Ginkgo biloba	D063371	Myringosclerosis	2
4073	Capsicum frutescens	D005834	Genital Neoplasms, Male	2
49827	Glycyrrhiza glabra	D058866	Osteoporotic Fractures	2
4182	Sesamum indicum	D010523	Peripheral Nervous System Diseases	2
119260	Cinnamomum aromaticum	D001851	Bone Diseases, Metabolic	2
4072	Capsicum annuum	D003704	Dementia	2
4222	Carthamus tinctorius	D000699	Pain Insensitivity, Congenital	2
136217	Curcuma longa	D013964	Thyroid Neoplasms	2
4682	Allium sativum	D007960	Leukocyte Disorders	2
49827	Glycyrrhiza glabra	D001145	Arrhythmias, Cardiac	2
3311	Ginkgo biloba	D007172	Erectile Dysfunction	2
4232	Helianthus annuus	D006969	Hypersensitivity, Immediate	2
49827	Glycyrrhiza glabra	D014564	Urogenital Abnormalities	2
3942	Oenothera biennis	D002286	Carcinoma, Ehrlich Tumor	2
4222	Carthamus tinctorius	D008113	Liver Neoplasms	2
258209	Berberis vulgaris	D024801	Tauopathies	2
4682	Allium sativum	D001172	Arthritis, Rheumatoid	2
258209	Berberis vulgaris	D012640	Seizures	2
34256	Mentha x piperita	D014397	Tuberculosis, Pulmonary	2
63459	Chenopodium quinoa	D001835	Body Weight	2
219868	Syzygium aromaticum	D012640	Seizures	2
119260	Cinnamomum aromaticum	D006969	Hypersensitivity, Immediate	2
99037	Chamaemelum nobile	D011537	Pruritus	2
258209	Berberis vulgaris	D052878	Urolithiasis	2
49827	Glycyrrhiza glabra	D008599	Menstruation Disturbances	2
371726	Pistacia lentiscus	D017443	Skin Diseases, Eczematous	2
58039	Juniperus communis	D016908	Gram-Positive Bacterial Infections	2
49827	Glycyrrhiza glabra	D010048	Ovarian Cysts	2
72332	Artemisia absinthium	D001927	Brain Diseases	2
169191	Schinus terebinthifolia	D007249	Inflammation	2
34256	Mentha x piperita	D012734	Disorders of Sex Development	2
34256	Mentha x piperita	D012734	Disorders of Sex Development	2
3311	Ginkgo biloba	D017443	Skin Diseases, Eczematous	2
48038	Foeniculum vulgare	D016908	Gram-Positive Bacterial Infections	2
4182	Sesamum indicum	D004067	Digestive System Neoplasms	2
169191	Schinus terebinthifolia	D011014	Pneumonia	2
4220	Artemisia vulgaris	D006969	Hypersensitivity, Immediate	2
136217	Curcuma longa	D005221	Fatigue	2
94328	Zingiber officinale	D011014	Pneumonia	2
49827	Glycyrrhiza glabra	D012818	Signs and Symptoms, Respiratory	2
204180	Plectranthus amboinicus	D012817	Signs and Symptoms, Digestive	2
99037	Chamaemelum nobile	D010146	Pain	2
4073	Capsicum frutescens	D002137	Calculi	2
78534	Trigonella foenum-graecum	D024801	Tauopathies	2
49827	Glycyrrhiza glabra	D010997	Pleural Neoplasms	2
49212	Salvia hispanica	D001835	Body Weight	2
4006	Linum usitatissimum	D044882	Glucose Metabolism Disorders	2
13363	Borago officinalis	D011014	Pneumonia	2
3311	Ginkgo biloba	D014565	Urogenital Neoplasms	2
94328	Zingiber officinale	D011537	Pruritus	2
136217	Curcuma longa	D019337	Hematologic Neoplasms	2
169191	Schinus terebinthifolia	D014456	Ulcer	2
128608	Cinnamomum verum	D004679	Encephalomyelitis	2
4182	Sesamum indicum	D012817	Signs and Symptoms, Digestive	2
34256	Mentha x piperita	D020920	Dyssomnias	2
13363	Borago officinalis	D018805	Sepsis	2
29719	Mentha spicata	D011014	Pneumonia	2
94328	Zingiber officinale	D006505	Hepatitis	2
48038	Foeniculum vulgare	D016905	Gram-Negative Bacterial Infections	2
99037	Chamaemelum nobile	D003925	Diabetic Angiopathies	2
94328	Zingiber officinale	D014402	Tuberous Sclerosis	2
119260	Cinnamomum aromaticum	D009385	Neoplastic Processes	2
50225	Taraxacum officinale	D010612	Pharyngitis	2
258209	Berberis vulgaris	D001145	Arrhythmias, Cardiac	2
4682	Allium sativum	D008174	Lung Diseases, Parasitic	2
4182	Sesamum indicum	D003704	Dementia	2
4182	Sesamum indicum	D014456	Ulcer	2
49827	Glycyrrhiza glabra	D020920	Dyssomnias	2
555479	Nigella sativa	D012877	Skin Manifestations	2
3438	Umbellularia californica	D056486	Chemical and Drug Induced Liver Injury	2
371726	Pistacia lentiscus	D003872	Dermatitis	2
1317910	Xylopia aethiopica	D001249	Asthma	2
555479	Nigella sativa	D012220	Rhinitis	2
119260	Cinnamomum aromaticum	D008599	Menstruation Disturbances	2
29719	Mentha spicata	D011014	Pneumonia	2
3435	Persea americana	D016908	Gram-Positive Bacterial Infections	2
34256	Mentha x piperita	D014397	Tuberculosis, Pulmonary	2
119260	Cinnamomum aromaticum	D006973	Hypertension	2
4047	Coriandrum sativum	D012877	Skin Manifestations	2
4073	Capsicum frutescens	D002769	Cholelithiasis	2
4682	Allium sativum	D005517	Foodborne Diseases	2
4682	Allium sativum	D028361	Mitochondrial Diseases	2
555479	Nigella sativa	D008288	Malaria	2
182084	Gynostemma pentaphyllum	D001835	Body Weight	2
3311	Ginkgo biloba	D010051	Ovarian Neoplasms	2
204149	Ocimum tenuiflorum	D001249	Asthma	2
34256	Mentha x piperita	D014564	Urogenital Abnormalities	2
49827	Glycyrrhiza glabra	D020920	Dyssomnias	2
82528	Crocus sativus	D008113	Liver Neoplasms	2
78534	Trigonella foenum-graecum	D006980	Hyperthyroidism	2
119260	Cinnamomum aromaticum	D003881	Dermatomycoses	2
49827	Glycyrrhiza glabra	D014564	Urogenital Abnormalities	2
105181	Elettaria cardamomum	D006529	Hepatomegaly	2
39976	Backhousia citriodora	D016905	Gram-Negative Bacterial Infections	2
49827	Glycyrrhiza glabra	D008661	Metabolism, Inborn Errors	2
371726	Pistacia lentiscus	D005355	Fibrosis	2
29719	Mentha spicata	D006201	Hair Diseases	2
48038	Foeniculum vulgare	D020879	Neuromuscular Manifestations	2
3438	Umbellularia californica	D056486	Chemical and Drug Induced Liver Injury	2
354529	Zanthoxylum piperitum	D024801	Tauopathies	2
3942	Oenothera biennis	D012817	Signs and Symptoms, Digestive	2
105181	Elettaria cardamomum	D054219	Neoplasms, Plasma Cell	2
3311	Ginkgo biloba	D012220	Rhinitis	2
49827	Glycyrrhiza glabra	D012734	Disorders of Sex Development	2
13363	Borago officinalis	D001172	Arthritis, Rheumatoid	2
354529	Zanthoxylum piperitum	D003704	Dementia	2
136217	Curcuma longa	D011537	Pruritus	2
3311	Ginkgo biloba	D006976	Hypertension, Pulmonary	2
4006	Linum usitatissimum	D012090	Cumulative Trauma Disorders	2
94328	Zingiber officinale	D003681	Dehydration	2
52570	Trachyspermum ammi	D044343	Overnutrition	2
204149	Ocimum tenuiflorum	D010523	Peripheral Nervous System Diseases	2
58039	Juniperus communis	D001941	Breast Diseases	2
49511	Piper longum	D010003	Osteoarthritis	2
39367	Salvia rosmarinus	D001249	Asthma	2
82528	Crocus sativus	D007172	Erectile Dysfunction	2
119260	Cinnamomum aromaticum	D001851	Bone Diseases, Metabolic	2
4006	Linum usitatissimum	D007674	Kidney Diseases	2
555479	Nigella sativa	D015427	Reperfusion Injury	2
4682	Allium sativum	D001172	Arthritis, Rheumatoid	2
49827	Glycyrrhiza glabra	D005355	Fibrosis	2
39352	Origanum vulgare	D008172	Lung Diseases, Fungal	2
4073	Capsicum frutescens	D017444	Skin Diseases, Papulosquamous	2
555479	Nigella sativa	D007037	Hypothyroidism	2
34256	Mentha x piperita	D020920	Dyssomnias	2
82528	Crocus sativus	D005759	Gastroenteritis	2
13363	Borago officinalis	D011014	Pneumonia	2
39367	Salvia rosmarinus	D008599	Menstruation Disturbances	2
3311	Ginkgo biloba	D012220	Rhinitis	2
3311	Ginkgo biloba	D014717	Vertigo	2
136217	Curcuma longa	D016908	Gram-Positive Bacterial Infections	2
94328	Zingiber officinale	D014883	Water-Electrolyte Imbalance	2
4073	Capsicum frutescens	D014565	Urogenital Neoplasms	2
39347	Nepeta cataria	D001249	Asthma	2
136217	Curcuma longa	D013964	Thyroid Neoplasms	2
136217	Curcuma longa	D012131	Respiratory Insufficiency	2
39367	Salvia rosmarinus	D001249	Asthma	2
39329	Lavandula angustifolia	D017202	Myocardial Ischemia	2
555479	Nigella sativa	D012874	Skin Diseases, Infectious	2
119260	Cinnamomum aromaticum	D008288	Malaria	2
48038	Foeniculum vulgare	D018410	Pneumonia, Bacterial	2
3311	Ginkgo biloba	D010049	Ovarian Diseases	2
4073	Capsicum frutescens	D044343	Overnutrition	2
82528	Crocus sativus	D008113	Liver Neoplasms	2
555479	Nigella sativa	D004194	Disease	2
39367	Salvia rosmarinus	D003866	Depressive Disorder	2
330163	Dysphania ambrosioides	D009461	Neurologic Manifestations	2
3311	Ginkgo biloba	D065631	Rhinitis, Allergic	2
99037	Chamaemelum nobile	D010523	Peripheral Nervous System Diseases	2
3311	Ginkgo biloba	D017444	Skin Diseases, Papulosquamous	2
4682	Allium sativum	D059606	Polydipsia	2
268884	Origanum majorana	D012216	Rheumatic Diseases	2
4222	Carthamus tinctorius	D003704	Dementia	2
136217	Curcuma longa	D012883	Skin Ulcer	2
4682	Allium sativum	D059606	Polydipsia	2
49212	Salvia hispanica	D052439	Lipid Metabolism Disorders	2
4682	Allium sativum	D008175	Lung Neoplasms	2
94328	Zingiber officinale	D011014	Pneumonia	2
4682	Allium sativum	D003141	Communicable Diseases	2
34256	Mentha x piperita	D014564	Urogenital Abnormalities	2
298661	Rhus coriaria	D048909	Diabetes Complications	2
13363	Borago officinalis	D001927	Brain Diseases	2
3942	Oenothera biennis	D001927	Brain Diseases	2
119260	Cinnamomum aromaticum	D005831	Genital Diseases, Female	2
4682	Allium sativum	D020924	Urological Manifestations	2
58039	Juniperus communis	D008661	Metabolism, Inborn Errors	2
58039	Juniperus communis	D008661	Metabolism, Inborn Errors	2
39329	Lavandula angustifolia	D007511	Ischemia	2
4682	Allium sativum	D020065	Hepatopulmonary Syndrome	2
94328	Zingiber officinale	D014402	Tuberous Sclerosis	2
4682	Allium sativum	D006201	Hair Diseases	2
4682	Allium sativum	D002869	Chromosome Aberrations	2
547469	Garcinia indica	D058739	Aberrant Crypt Foci	2
49827	Glycyrrhiza glabra	D010997	Pleural Neoplasms	2
136217	Curcuma longa	D011014	Pneumonia	2
94328	Zingiber officinale	D014402	Tuberous Sclerosis	2
72332	Artemisia absinthium	D002561	Cerebrovascular Disorders	2
136217	Curcuma longa	D013280	Stomatitis	2
29719	Mentha spicata	D010003	Osteoarthritis	2
49827	Glycyrrhiza glabra	D012873	Skin Diseases, Genetic	2
13363	Borago officinalis	D019954	Neurobehavioral Manifestations	2
82528	Crocus sativus	D017444	Skin Diseases, Papulosquamous	2
66014	Cymbopogon citratus	D004067	Digestive System Neoplasms	1
477864	Eryngium foetidum	D007249	Inflammation	1
219868	Syzygium aromaticum	D002177	Candidiasis	1
4072	Capsicum annuum	D016908	Gram-Positive Bacterial Infections	1
555479	Nigella sativa	D006453	Hemoglobinopathies	1
204149	Ocimum tenuiflorum	D007022	Hypotension	1
547469	Garcinia indica	D044882	Glucose Metabolism Disorders	1
555479	Nigella sativa	D014565	Urogenital Neoplasms	1
119260	Cinnamomum aromaticum	D020879	Neuromuscular Manifestations	1
3435	Persea americana	D006099	Granuloma	1
371726	Pistacia lentiscus	D007249	Inflammation	1
94328	Zingiber officinale	D054219	Neoplasms, Plasma Cell	1
271192	Pimpinella anisum	D012640	Seizures	1
258209	Berberis vulgaris	D006332	Cardiomegaly	1
3942	Oenothera biennis	D011537	Pruritus	1
4682	Allium sativum	D004433	Earache	1
4232	Helianthus annuus	D012872	Skin Diseases, Vesiculobullous	1
1170222	Abelmoschus moschatus	D005831	Genital Diseases, Female	1
49827	Glycyrrhiza glabra	D052016	Mucositis	1
4047	Coriandrum sativum	D011537	Pruritus	1
49827	Glycyrrhiza glabra	D008232	Lymphoproliferative Disorders	1
204149	Ocimum tenuiflorum	D020820	Dyskinesias	1
99037	Chamaemelum nobile	D006969	Hypersensitivity, Immediate	1
4682	Allium sativum	D012909	Snake Bites	1
72332	Artemisia absinthium	D004194	Disease	1
82528	Crocus sativus	D006073	Gout	1
4682	Allium sativum	D015821	Eye Infections, Fungal	1
4006	Linum usitatissimum	D008173	Lung Diseases, Obstructive	1
260201	Pandanus amaryllifolius	D001943	Breast Neoplasms	1
49987	Satureja hortensis	D013280	Stomatitis	1
48386	Perilla frutescens	D012131	Respiratory Insufficiency	1
99037	Chamaemelum nobile	D013964	Thyroid Neoplasms	1
159030	Murraya koenigii	D001991	Bronchitis	1
3728	Sinapis alba	D001249	Asthma	1
3942	Oenothera biennis	D008661	Metabolism, Inborn Errors	1
637930	Aframomum melegueta	D010190	Pancreatic Neoplasms	1
136217	Curcuma longa	D018347	Hepadnaviridae Infections	1
13055	Chamerion angustifolium	D001941	Breast Diseases	1
13363	Borago officinalis	D008173	Lung Diseases, Obstructive	1
49827	Glycyrrhiza glabra	D012878	Skin Neoplasms	1
97750	Kaempferia galanga	D007249	Inflammation	1
637930	Aframomum melegueta	D052439	Lipid Metabolism Disorders	1
52462	Cuminum cyminum	D012873	Skin Diseases, Genetic	1
3435	Persea americana	D017444	Skin Diseases, Papulosquamous	1
4222	Carthamus tinctorius	D006453	Hemoglobinopathies	1
4682	Allium sativum	D020271	Heredodegenerative Disorders, Nervous System	1
4222	Carthamus tinctorius	D011537	Pruritus	1
39338	Melissa officinalis	D013375	Substance Withdrawal Syndrome	1
555479	Nigella sativa	D000745	Anemia, Hemolytic, Congenital	1
555479	Nigella sativa	D012192	Retroviridae Infections	1
119260	Cinnamomum aromaticum	D018701	Mononegavirales Infections	1
357850	Angelica keiskei	D007022	Hypotension	1
199623	Alpinia officinarum	D010190	Pancreatic Neoplasms	1
4182	Sesamum indicum	D066126	Cardiotoxicity	1
46945	Sassafras albidum	D005834	Genital Neoplasms, Male	1
78534	Trigonella foenum-graecum	D001249	Asthma	1
16752	Houttuynia cordata	D010997	Pleural Neoplasms	1
66672	Bixa orellana	D012877	Skin Manifestations	1
52570	Trachyspermum ammi	D007249	Inflammation	1
157519	Gaultheria procumbens	D010146	Pain	1
3311	Ginkgo biloba	D009901	Optic Nerve Diseases	1
94328	Zingiber officinale	D018178	Flaviviridae Infections	1
128608	Cinnamomum verum	D051261	Granulomatosis, Orofacial	1
136224	Curcuma zedoaria	D008661	Metabolism, Inborn Errors	1
3942	Oenothera biennis	D001145	Arrhythmias, Cardiac	1
94327	Alpinia galanga	D001991	Bronchitis	1
46147	Portulaca oleracea	D003704	Dementia	1
38869	Salvia sclarea	D011014	Pneumonia	1
94328	Zingiber officinale	D006099	Granuloma	1
145700	Attalea speciosa	D011469	Prostatic Diseases	1
298661	Rhus coriaria	D010510	Periodontal Diseases	1
3942	Oenothera biennis	D007744	Obstetric Labor Complications	1
49511	Piper longum	D014397	Tuberculosis, Pulmonary	1
13329	Achillea millefolium	D020065	Hepatopulmonary Syndrome	1
98504	Matricaria chamomilla	D009357	Neonatal Abstinence Syndrome	1
52570	Trachyspermum ammi	D016908	Gram-Positive Bacterial Infections	1
354529	Zanthoxylum piperitum	D004067	Digestive System Neoplasms	1
50225	Taraxacum officinale	D012817	Signs and Symptoms, Digestive	1
4006	Linum usitatissimum	D014115	Toxemia	1
555479	Nigella sativa	D016905	Gram-Negative Bacterial Infections	1
3435	Persea americana	D018410	Pneumonia, Bacterial	1
3311	Ginkgo biloba	D008599	Menstruation Disturbances	1
3435	Persea americana	D012595	Scleroderma, Systemic	1
385388	Camellia oleifera	D001835	Body Weight	1
4222	Carthamus tinctorius	D016535	Bronchial Hyperreactivity	1
688535	Cinnamomum loureiroi	D001172	Arthritis, Rheumatoid	1
82528	Crocus sativus	D001791	Blood Platelet Disorders	1
136217	Curcuma longa	D000740	Anemia	1
77113	Nuphar lutea	D013543	Sweat Gland Diseases	1
1317910	Xylopia aethiopica	D001927	Brain Diseases	1
4006	Linum usitatissimum	D016640	Diabetes, Gestational	1
99037	Chamaemelum nobile	D010003	Osteoarthritis	1
298661	Rhus coriaria	D006323	Heart Arrest	1
51239	Vanilla planifolia	D009362	Neoplasm Metastasis	1
57919	Geum urbanum	D010510	Periodontal Diseases	1
99037	Chamaemelum nobile	D052439	Lipid Metabolism Disorders	1
94328	Zingiber officinale	D011644	Puerperal Disorders	1
52462	Cuminum cyminum	D017444	Skin Diseases, Papulosquamous	1
52471	Ferula assa-foetida	D004067	Digestive System Neoplasms	1
4232	Helianthus annuus	D012873	Skin Diseases, Genetic	1
4182	Sesamum indicum	D009373	Neoplasms, Germ Cell and Embryonal	1
119260	Cinnamomum aromaticum	D018771	Arthralgia	1
3942	Oenothera biennis	D012640	Seizures	1
52462	Cuminum cyminum	D018410	Pneumonia, Bacterial	1
3311	Ginkgo biloba	D006042	Goiter	1
94328	Zingiber officinale	D009080	Mucocutaneous Lymph Node Syndrome	1
82528	Crocus sativus	D005834	Genital Neoplasms, Male	1
688535	Cinnamomum loureiroi	D001172	Arthritis, Rheumatoid	1
48038	Foeniculum vulgare	D007022	Hypotension	1
58039	Juniperus communis	D024801	Tauopathies	1
52471	Ferula assa-foetida	D006677	Histrionic Personality Disorder	1
39329	Lavandula angustifolia	D009260	Nail Diseases	1
46147	Portulaca oleracea	D012877	Skin Manifestations	1
360621	Heracleum persicum	D003881	Dermatomycoses	1
39352	Origanum vulgare	D016776	Blastocystis Infections	1
4047	Coriandrum sativum	D012874	Skin Diseases, Infectious	1
78534	Trigonella foenum-graecum	D001791	Blood Platelet Disorders	1
13055	Chamerion angustifolium	D001943	Breast Neoplasms	1
204149	Ocimum tenuiflorum	D008232	Lymphoproliferative Disorders	1
4072	Capsicum annuum	D011537	Pruritus	1
371726	Pistacia lentiscus	D018326	Nevi and Melanomas	1
99037	Chamaemelum nobile	D012220	Rhinitis	1
371726	Pistacia lentiscus	D010190	Pancreatic Neoplasms	1
66672	Bixa orellana	D009385	Neoplastic Processes	1
4182	Sesamum indicum	D001835	Body Weight	1
58039	Juniperus communis	D012873	Skin Diseases, Genetic	1
3311	Ginkgo biloba	D000699	Pain Insensitivity, Congenital	1
542672	Aloysia triphylla	D005770	Gastrointestinal Neoplasms	1
292239	Mentha arvensis	D003741	Dental Deposits	1
298661	Rhus coriaria	D007960	Leukocyte Disorders	1
13329	Achillea millefolium	D006470	Hemorrhage	1
52471	Ferula assa-foetida	D004204	Joint Dislocations	1
292239	Mentha arvensis	D007249	Inflammation	1
543564	Alkanna tinctoria	D011014	Pneumonia	1
219868	Syzygium aromaticum	D017443	Skin Diseases, Eczematous	1
371726	Pistacia lentiscus	D008175	Lung Neoplasms	1
219868	Syzygium aromaticum	D048909	Diabetes Complications	1
66672	Bixa orellana	D011014	Pneumonia	1
4682	Allium sativum	D016470	Bacteremia	1
50225	Taraxacum officinale	D006965	Hyperplasia	1
49992	Thymus vulgaris	D017444	Skin Diseases, Papulosquamous	1
136217	Curcuma longa	D014605	Uveitis	1
637930	Aframomum melegueta	D056486	Chemical and Drug Induced Liver Injury	1
159030	Murraya koenigii	D004409	Dyskinesia, Drug-Induced	1
99037	Chamaemelum nobile	D044343	Overnutrition	1
39350	Ocimum basilicum	D014456	Ulcer	1
204180	Plectranthus amboinicus	D001172	Arthritis, Rheumatoid	1
4222	Carthamus tinctorius	D014565	Urogenital Neoplasms	1
4222	Carthamus tinctorius	D020347	Lithiasis	1
371726	Pistacia lentiscus	D007960	Leukocyte Disorders	1
61450	Rumex acetosella	D001943	Breast Neoplasms	1
4232	Helianthus annuus	D010510	Periodontal Diseases	1
4182	Sesamum indicum	D011654	Pulmonary Edema	1
49827	Glycyrrhiza glabra	D010300	Parkinson Disease	1
375272	Pimenta dioica	D001835	Body Weight	1
4045	Apium graveolens	D006932	Hyperbilirubinemia	1
43851	Schinus molle	D006973	Hypertension	1
72332	Artemisia absinthium	D008173	Lung Diseases, Obstructive	1
136217	Curcuma longa	D006259	Craniocerebral Trauma	1
39352	Origanum vulgare	D001228	Aspergillosis	1
3435	Persea americana	D004482	Ectromelia, Infectious	1
13329	Achillea millefolium	D020920	Dyssomnias	1
3942	Oenothera biennis	D044342	Malnutrition	1
159030	Murraya koenigii	D006505	Hepatitis	1
555479	Nigella sativa	D001851	Bone Diseases, Metabolic	1
4072	Capsicum annuum	D015835	Ocular Motility Disorders	1
371726	Pistacia lentiscus	D001168	Arthritis	1
4047	Coriandrum sativum	D020920	Dyssomnias	1
48386	Perilla frutescens	D012220	Rhinitis	1
4182	Sesamum indicum	D009385	Neoplastic Processes	1
4682	Allium sativum	D003550	Cystic Fibrosis	1
3311	Ginkgo biloba	D020278	Demyelinating Autoimmune Diseases, CNS	1
78534	Trigonella foenum-graecum	D008599	Menstruation Disturbances	1
4006	Linum usitatissimum	D012877	Skin Manifestations	1
40922	Anethum graveolens	D012640	Seizures	1
204149	Ocimum tenuiflorum	D015817	Eye Infections	1
94328	Zingiber officinale	D007022	Hypotension	1
688535	Cinnamomum loureiroi	D012216	Rheumatic Diseases	1
542672	Aloysia triphylla	D016908	Gram-Positive Bacterial Infections	1
105181	Elettaria cardamomum	D007249	Inflammation	1
72341	Artemisia dracunculus	D020879	Neuromuscular Manifestations	1
49511	Piper longum	D001157	Arterial Occlusive Diseases	1
204149	Ocimum tenuiflorum	D006330	Heart Defects, Congenital	1
51089	Myristica fragrans	D012640	Seizures	1
4182	Sesamum indicum	D006474	Hemorrhagic Disorders	1
183260	Hibiscus sabdariffa	D013492	Suppuration	1
182084	Gynostemma pentaphyllum	D006258	Head and Neck Neoplasms	1
4682	Allium sativum	D004482	Ectromelia, Infectious	1
58039	Juniperus communis	D005770	Gastrointestinal Neoplasms	1
94327	Alpinia galanga	D001168	Arthritis	1
298661	Rhus coriaria	D016908	Gram-Positive Bacterial Infections	1
58039	Juniperus communis	D017486	Acneiform Eruptions	1
72332	Artemisia absinthium	D009461	Neurologic Manifestations	1
39338	Melissa officinalis	D001145	Arrhythmias, Cardiac	1
204149	Ocimum tenuiflorum	D006258	Head and Neck Neoplasms	1
3942	Oenothera biennis	D012595	Scleroderma, Systemic	1
128608	Cinnamomum verum	D009056	Mouth Abnormalities	1
183260	Hibiscus sabdariffa	D003371	Cough	1
34256	Mentha x piperita	D018376	Cardiovascular Abnormalities	1
3469	Papaver somniferum	D005831	Genital Diseases, Female	1
4182	Sesamum indicum	D006332	Cardiomegaly	1
39352	Origanum vulgare	D014095	Tooth, Impacted	1
159030	Murraya koenigii	D016908	Gram-Positive Bacterial Infections	1
52570	Trachyspermum ammi	D012872	Skin Diseases, Vesiculobullous	1
37565	Ruta graveolens	D008173	Lung Diseases, Obstructive	1
298661	Rhus coriaria	D017443	Skin Diseases, Eczematous	1
46945	Sassafras albidum	D063646	Carcinogenesis	1
644182	Epilobium parviflorum	D005834	Genital Neoplasms, Male	1
4182	Sesamum indicum	D012466	Salivary Gland Diseases	1
13216	Piper nigrum	D009349	Nematode Infections	1
78534	Trigonella foenum-graecum	D012162	Retinal Degeneration	1
78534	Trigonella foenum-graecum	D052016	Mucositis	1
3435	Persea americana	D012216	Rheumatic Diseases	1
50225	Taraxacum officinale	D010195	Pancreatitis	1
94327	Alpinia galanga	D011469	Prostatic Diseases	1
199623	Alpinia officinarum	D006470	Hemorrhage	1
61450	Rumex acetosella	D012877	Skin Manifestations	1
136217	Curcuma longa	D066126	Cardiotoxicity	1
52471	Ferula assa-foetida	D001249	Asthma	1
46945	Sassafras albidum	D011469	Prostatic Diseases	1
543564	Alkanna tinctoria	D004067	Digestive System Neoplasms	1
3311	Ginkgo biloba	D001172	Arthritis, Rheumatoid	1
13329	Achillea millefolium	D008173	Lung Diseases, Obstructive	1
4006	Linum usitatissimum	D065631	Rhinitis, Allergic	1
39329	Lavandula angustifolia	D006969	Hypersensitivity, Immediate	1
136224	Curcuma zedoaria	D001791	Blood Platelet Disorders	1
183260	Hibiscus sabdariffa	D001249	Asthma	1
4682	Allium sativum	D020809	Central Nervous System Helminthiasis	1
78534	Trigonella foenum-graecum	D002137	Calculi	1
3311	Ginkgo biloba	D006988	Hyphema	1
4682	Allium sativum	D010998	Pleurisy	1
52570	Trachyspermum ammi	D001768	Blister	1
13363	Borago officinalis	D014570	Urologic Diseases	1
178105	Backhousia myrtifolia	D005770	Gastrointestinal Neoplasms	1
13363	Borago officinalis	D007022	Hypotension	1
145700	Attalea speciosa	D014456	Ulcer	1
38868	Salvia officinalis	D003141	Communicable Diseases	1
330163	Dysphania ambrosioides	D001927	Brain Diseases	1
49511	Piper longum	D000562	Amebiasis	1
49511	Piper longum	D005831	Genital Diseases, Female	1
4220	Artemisia vulgaris	D048550	Hepatic Insufficiency	1
637930	Aframomum melegueta	D004701	Endocrine Gland Neoplasms	1
258209	Berberis vulgaris	D006976	Hypertension, Pulmonary	1
555479	Nigella sativa	D017192	Skin Diseases, Bacterial	1
4182	Sesamum indicum	D008113	Liver Neoplasms	1
4682	Allium sativum	D010243	Paralysis	1
49511	Piper longum	D018410	Pneumonia, Bacterial	1
360621	Heracleum persicum	D010146	Pain	1
555479	Nigella sativa	D007896	Leishmaniasis	1
85223	Laurus nobilis	D002386	Cataract	1
72332	Artemisia absinthium	D005770	Gastrointestinal Neoplasms	1
4182	Sesamum indicum	D010195	Pancreatitis	1
99037	Chamaemelum nobile	D001835	Body Weight	1
119260	Cinnamomum aromaticum	D012877	Skin Manifestations	1
48386	Perilla frutescens	D012873	Skin Diseases, Genetic	1
52462	Cuminum cyminum	D011014	Pneumonia	1
58039	Juniperus communis	D003704	Dementia	1
48032	Carum carvi	D048909	Diabetes Complications	1
105181	Elettaria cardamomum	D012878	Skin Neoplasms	1
3311	Ginkgo biloba	D019973	Alcohol-Related Disorders	1
82528	Crocus sativus	D020920	Dyssomnias	1
4682	Allium sativum	D020920	Dyssomnias	1
3438	Umbellularia californica	D008113	Liver Neoplasms	1
371726	Pistacia lentiscus	D001249	Asthma	1
4182	Sesamum indicum	D014115	Toxemia	1
39338	Melissa officinalis	D012874	Skin Diseases, Infectious	1
3942	Oenothera biennis	D006130	Growth Disorders	1
4222	Carthamus tinctorius	D006470	Hemorrhage	1
59338	Orchis mascula	D056486	Chemical and Drug Induced Liver Injury	1
3311	Ginkgo biloba	D016908	Gram-Positive Bacterial Infections	1
204149	Ocimum tenuiflorum	D001832	Body Temperature Changes	1
4043	Petroselinum crispum	D000022	Abortion, Spontaneous	1
99037	Chamaemelum nobile	D012090	Cumulative Trauma Disorders	1
4006	Linum usitatissimum	D012640	Seizures	1
4220	Artemisia vulgaris	D001157	Arterial Occlusive Diseases	1
78534	Trigonella foenum-graecum	D008661	Metabolism, Inborn Errors	1
357850	Angelica keiskei	D019973	Alcohol-Related Disorders	1
75806	Eutrema japonicum	D006969	Hypersensitivity, Immediate	1
49827	Glycyrrhiza glabra	D003231	Conjunctivitis	1
52471	Ferula assa-foetida	D020258	Neurotoxicity Syndromes	1
204149	Ocimum tenuiflorum	D058447	Eye Pain	1
124778	Illicium verum	D004194	Disease	1
50225	Taraxacum officinale	D011014	Pneumonia	1
39352	Origanum vulgare	D006505	Hepatitis	1
3311	Ginkgo biloba	D018204	Neoplasms, Connective and Soft Tissue	1
52462	Cuminum cyminum	D012868	Skin Abnormalities	1
94328	Zingiber officinale	D010523	Peripheral Nervous System Diseases	1
4682	Allium sativum	D010523	Peripheral Nervous System Diseases	1
49992	Thymus vulgaris	D012873	Skin Diseases, Genetic	1
75806	Eutrema japonicum	D010190	Pancreatic Neoplasms	1
371726	Pistacia lentiscus	D011469	Prostatic Diseases	1
3311	Ginkgo biloba	D001848	Bone Diseases, Developmental	1
75806	Eutrema japonicum	D001835	Body Weight	1
219868	Syzygium aromaticum	D001991	Bronchitis	1
637930	Aframomum melegueta	D004067	Digestive System Neoplasms	1
52570	Trachyspermum ammi	D018805	Sepsis	1
49827	Glycyrrhiza glabra	D063806	Myalgia	1
34256	Mentha x piperita	D013280	Stomatitis	1
105181	Elettaria cardamomum	D008661	Metabolism, Inborn Errors	1
72332	Artemisia absinthium	D003141	Communicable Diseases	1
48038	Foeniculum vulgare	D048550	Hepatic Insufficiency	1
3311	Ginkgo biloba	D065666	Mesenteric Ischemia	1
547469	Garcinia indica	D063646	Carcinogenesis	1
4220	Artemisia vulgaris	D014565	Urogenital Neoplasms	1
136217	Curcuma longa	D006453	Hemoglobinopathies	1
3942	Oenothera biennis	D004814	Epidermal Cyst	1
52471	Ferula assa-foetida	D005770	Gastrointestinal Neoplasms	1
98504	Matricaria chamomilla	D009357	Neonatal Abstinence Syndrome	1
3311	Ginkgo biloba	D010859	Pigmentation Disorders	1
3435	Persea americana	D011213	Poxviridae Infections	1
63459	Chenopodium quinoa	D044343	Overnutrition	1
136217	Curcuma longa	D056986	Euglenozoa Infections	1
219868	Syzygium aromaticum	D003048	Coccidiosis	1
3311	Ginkgo biloba	D020961	Lewy Body Disease	1
39329	Lavandula angustifolia	D001835	Body Weight	1
49827	Glycyrrhiza glabra	D006323	Heart Arrest	1
555479	Nigella sativa	D011537	Pruritus	1
72341	Artemisia dracunculus	D020065	Hepatopulmonary Syndrome	1
34256	Mentha x piperita	D002590	Cestode Infections	1
119260	Cinnamomum aromaticum	D044343	Overnutrition	1
360621	Heracleum persicum	D008172	Lung Diseases, Fungal	1
34256	Mentha x piperita	D005234	Fatty Liver	1
34256	Mentha x piperita	D006330	Heart Defects, Congenital	1
204149	Ocimum tenuiflorum	D009436	Neural Tube Defects	1
13329	Achillea millefolium	D001249	Asthma	1
3311	Ginkgo biloba	D005094	Exophthalmos	1
4182	Sesamum indicum	D001172	Arthritis, Rheumatoid	1
4182	Sesamum indicum	D013733	Testicular Diseases	1
357850	Angelica keiskei	D009373	Neoplasms, Germ Cell and Embryonal	1
547469	Garcinia indica	D009385	Neoplastic Processes	1
38868	Salvia officinalis	D009260	Nail Diseases	1
4047	Coriandrum sativum	D003866	Depressive Disorder	1
16752	Houttuynia cordata	D005770	Gastrointestinal Neoplasms	1
16752	Houttuynia cordata	D010254	Paranasal Sinus Diseases	1
16752	Houttuynia cordata	D010996	Pleural Effusion	1
65948	Nasturtium officinale	D016908	Gram-Positive Bacterial Infections	1
82528	Crocus sativus	D012818	Signs and Symptoms, Respiratory	1
72332	Artemisia absinthium	D001172	Arthritis, Rheumatoid	1
39329	Lavandula angustifolia	D011014	Pneumonia	1
377494	Bunium persicum	D044343	Overnutrition	1
4222	Carthamus tinctorius	D020721	Nervous System Autoimmune Disease, Experimental	1
52462	Cuminum cyminum	D012877	Skin Manifestations	1
65948	Nasturtium officinale	D006323	Heart Arrest	1
13427	Cichorium intybus	D044343	Overnutrition	1
204180	Plectranthus amboinicus	D012216	Rheumatic Diseases	1
204149	Ocimum tenuiflorum	D018376	Cardiovascular Abnormalities	1
52570	Trachyspermum ammi	D001791	Blood Platelet Disorders	1
13055	Chamerion angustifolium	D005834	Genital Neoplasms, Male	1
79772	Verbena officinalis	D020920	Dyssomnias	1
48038	Foeniculum vulgare	D002137	Calculi	1
128608	Cinnamomum verum	D009056	Mouth Abnormalities	1
555479	Nigella sativa	D017443	Skin Diseases, Eczematous	1
4222	Carthamus tinctorius	D012878	Skin Neoplasms	1
16752	Houttuynia cordata	D011014	Pneumonia	1
124778	Illicium verum	D001991	Bronchitis	1
13427	Cichorium intybus	D001791	Blood Platelet Disorders	1
16752	Houttuynia cordata	D011557	Pseudorabies	1
137456	Poterium sanguisorba	D012874	Skin Diseases, Infectious	1
128608	Cinnamomum verum	D010523	Peripheral Nervous System Diseases	1
50225	Taraxacum officinale	D000740	Anemia	1
66014	Cymbopogon citratus	D007674	Kidney Diseases	1
4182	Sesamum indicum	D012769	Shock	1
4682	Allium sativum	D006976	Hypertension, Pulmonary	1
271192	Pimpinella anisum	D016908	Gram-Positive Bacterial Infections	1
4222	Carthamus tinctorius	D014565	Urogenital Neoplasms	1
3311	Ginkgo biloba	D008947	Mixed Connective Tissue Disease	1
13363	Borago officinalis	D007674	Kidney Diseases	1
4682	Allium sativum	D012595	Scleroderma, Systemic	1
360621	Heracleum persicum	D012874	Skin Diseases, Infectious	1
4182	Sesamum indicum	D013733	Testicular Diseases	1
94327	Alpinia galanga	D001991	Bronchitis	1
543564	Alkanna tinctoria	D005770	Gastrointestinal Neoplasms	1
38869	Salvia sclarea	D016908	Gram-Positive Bacterial Infections	1
119260	Cinnamomum aromaticum	D020795	Photophobia	1
128608	Cinnamomum verum	D007876	Legionellosis	1
38868	Salvia officinalis	D007896	Leishmaniasis	1
52462	Cuminum cyminum	D011014	Pneumonia	1
1765291	Aframomum corrorima	D011014	Pneumonia	1
58039	Juniperus communis	D001927	Brain Diseases	1
204180	Plectranthus amboinicus	D013122	Spinal Diseases	1
4682	Allium sativum	D019337	Hematologic Neoplasms	1
48038	Foeniculum vulgare	D010048	Ovarian Cysts	1
3942	Oenothera biennis	D001941	Breast Diseases	1
555479	Nigella sativa	D007938	Leukemia	1
3438	Umbellularia californica	D009375	Neoplasms, Glandular and Epithelial	1
39367	Salvia rosmarinus	D004194	Disease	1
50225	Taraxacum officinale	D007855	Lead Poisoning	1
39329	Lavandula angustifolia	D001791	Blood Platelet Disorders	1
37565	Ruta graveolens	D001928	Brain Diseases, Metabolic	1
119260	Cinnamomum aromaticum	D017202	Myocardial Ischemia	1
39352	Origanum vulgare	D052878	Urolithiasis	1
58039	Juniperus communis	D010859	Pigmentation Disorders	1
555479	Nigella sativa	D056586	Acute Chest Syndrome	1
48038	Foeniculum vulgare	D004194	Disease	1
94328	Zingiber officinale	D012559	Schizophrenia	1
128608	Cinnamomum verum	D020278	Demyelinating Autoimmune Diseases, CNS	1
66014	Cymbopogon citratus	D009385	Neoplastic Processes	1
4182	Sesamum indicum	D020969	Disease Attributes	1
136217	Curcuma longa	D015658	HIV Infections	1
219868	Syzygium aromaticum	D001991	Bronchitis	1
190902	Mentha aquatica	D052439	Lipid Metabolism Disorders	1
3728	Sinapis alba	D011014	Pneumonia	1
169191	Schinus terebinthifolia	D012817	Signs and Symptoms, Digestive	1
555479	Nigella sativa	D013966	Thyroiditis	1
85223	Laurus nobilis	D009260	Nail Diseases	1
66672	Bixa orellana	D006932	Hyperbilirubinemia	1
52462	Cuminum cyminum	D048909	Diabetes Complications	1
97750	Kaempferia galanga	D001991	Bronchitis	1
357850	Angelica keiskei	D009375	Neoplasms, Glandular and Epithelial	1
46901	Persicaria hydropiper	D012216	Rheumatic Diseases	1
204149	Ocimum tenuiflorum	D009421	Nervous System Malformations	1
128608	Cinnamomum verum	D008047	Lip Diseases	1
3311	Ginkgo biloba	D009386	Neoplastic Syndromes, Hereditary	1
204149	Ocimum tenuiflorum	D014456	Ulcer	1
385388	Camellia oleifera	D044343	Overnutrition	1
136217	Curcuma longa	D010585	Phagocyte Bactericidal Dysfunction	1
49992	Thymus vulgaris	D013280	Stomatitis	1
3311	Ginkgo biloba	D011658	Pulmonary Fibrosis	1
4232	Helianthus annuus	D001778	Blood Coagulation Disorders	1
4682	Allium sativum	D015004	Yellow Fever	1
13427	Cichorium intybus	D018347	Hepadnaviridae Infections	1
555479	Nigella sativa	D008232	Lymphoproliferative Disorders	1
98504	Matricaria chamomilla	D003866	Depressive Disorder	1
555479	Nigella sativa	D001991	Bronchitis	1
78534	Trigonella foenum-graecum	D014456	Ulcer	1
178105	Backhousia myrtifolia	D004067	Digestive System Neoplasms	1
555479	Nigella sativa	D009362	Neoplasm Metastasis	1
4182	Sesamum indicum	D008223	Lymphoma	1
99037	Chamaemelum nobile	D020924	Urological Manifestations	1
72332	Artemisia absinthium	D003288	Contusions	1
46147	Portulaca oleracea	D017444	Skin Diseases, Papulosquamous	1
371726	Pistacia lentiscus	D006201	Hair Diseases	1
52570	Trachyspermum ammi	D018410	Pneumonia, Bacterial	1
49987	Satureja hortensis	D016905	Gram-Negative Bacterial Infections	1
128608	Cinnamomum verum	D045729	Pneumonia of Swine, Mycoplasmal	1
4182	Sesamum indicum	D011183	Postoperative Complications	1
3942	Oenothera biennis	D008661	Metabolism, Inborn Errors	1
82528	Crocus sativus	D015785	Eye Diseases, Hereditary	1
4006	Linum usitatissimum	D011537	Pruritus	1
136217	Curcuma longa	D020969	Disease Attributes	1
182084	Gynostemma pentaphyllum	D005770	Gastrointestinal Neoplasms	1
13427	Cichorium intybus	D004194	Disease	1
39338	Melissa officinalis	D013375	Substance Withdrawal Syndrome	1
49992	Thymus vulgaris	D056986	Euglenozoa Infections	1
547469	Garcinia indica	D001943	Breast Neoplasms	1
65558	Capparis spinosa	D024801	Tauopathies	1
99037	Chamaemelum nobile	D004890	Erythema	1
75806	Eutrema japonicum	D007938	Leukemia	1
204149	Ocimum tenuiflorum	D056486	Chemical and Drug Induced Liver Injury	1
72332	Artemisia absinthium	D019958	Attention Deficit and Disruptive Behavior Disorders	1
204180	Plectranthus amboinicus	D001172	Arthritis, Rheumatoid	1
37565	Ruta graveolens	D005831	Genital Diseases, Female	1
3942	Oenothera biennis	D017444	Skin Diseases, Papulosquamous	1
119260	Cinnamomum aromaticum	D011014	Pneumonia	1
51089	Myristica fragrans	D010523	Peripheral Nervous System Diseases	1
4222	Carthamus tinctorius	D020274	Autoimmune Diseases of the Nervous System	1
52570	Trachyspermum ammi	D008113	Liver Neoplasms	1
258209	Berberis vulgaris	D012625	Sebaceous Gland Diseases	1
4182	Sesamum indicum	D055370	Lung Injury	1
38869	Salvia sclarea	D011014	Pneumonia	1
3435	Persea americana	D023341	Chills	1
66014	Cymbopogon citratus	D056486	Chemical and Drug Induced Liver Injury	1
78534	Trigonella foenum-graecum	D013736	Testicular Neoplasms	1
13363	Borago officinalis	D004194	Disease	1
49992	Thymus vulgaris	D012873	Skin Diseases, Genetic	1
159030	Murraya koenigii	D008288	Malaria	1
3311	Ginkgo biloba	D012163	Retinal Detachment	1
39329	Lavandula angustifolia	D009202	Cardiomyopathies	1
50225	Taraxacum officinale	D044343	Overnutrition	1
136217	Curcuma longa	D006259	Craniocerebral Trauma	1
644182	Epilobium parviflorum	D011014	Pneumonia	1
66014	Cymbopogon citratus	D019337	Hematologic Neoplasms	1
182084	Gynostemma pentaphyllum	D004935	Esophageal Diseases	1
99037	Chamaemelum nobile	D012466	Salivary Gland Diseases	1
49992	Thymus vulgaris	D001249	Asthma	1
4006	Linum usitatissimum	D010195	Pancreatitis	1
159030	Murraya koenigii	D015835	Ocular Motility Disorders	1
49511	Piper longum	D012749	Sexually Transmitted Diseases	1
49511	Piper longum	D008288	Malaria	1
37565	Ruta graveolens	D024801	Tauopathies	1
46901	Persicaria hydropiper	D006484	Hemorrhoids	1
555479	Nigella sativa	D008232	Lymphoproliferative Disorders	1
119260	Cinnamomum aromaticum	D008175	Lung Neoplasms	1
39338	Melissa officinalis	D012874	Skin Diseases, Infectious	1
16752	Houttuynia cordata	D013899	Thoracic Neoplasms	1
94328	Zingiber officinale	D012852	Sinusitis	1
3942	Oenothera biennis	D015417	Hereditary Sensory and Motor Neuropathy	1
119260	Cinnamomum aromaticum	D001927	Brain Diseases	1
49511	Piper longum	D011014	Pneumonia	1
3942	Oenothera biennis	D004487	Edema	1
119260	Cinnamomum aromaticum	D011014	Pneumonia	1
119260	Cinnamomum aromaticum	D013899	Thoracic Neoplasms	1
330163	Dysphania ambrosioides	D008288	Malaria	1
52471	Ferula assa-foetida	D015674	Mammary Neoplasms, Animal	1
136217	Curcuma longa	D012873	Skin Diseases, Genetic	1
48032	Carum carvi	D064806	Dysbiosis	1
4682	Allium sativum	D016491	Peripheral Vascular Diseases	1
169191	Schinus terebinthifolia	D012216	Rheumatic Diseases	1
48386	Perilla frutescens	D017443	Skin Diseases, Eczematous	1
190902	Mentha aquatica	D003866	Depressive Disorder	1
72332	Artemisia absinthium	D001157	Arterial Occlusive Diseases	1
128608	Cinnamomum verum	D009377	Multiple Endocrine Neoplasia	1
99037	Chamaemelum nobile	D005831	Genital Diseases, Female	1
75806	Eutrema japonicum	D012878	Skin Neoplasms	1
179860	Nardostachys jatamansi	D020258	Neurotoxicity Syndromes	1
136217	Curcuma longa	D014201	Trematode Infections	1
65558	Capparis spinosa	D001172	Arthritis, Rheumatoid	1
94327	Alpinia galanga	D005759	Gastroenteritis	1
136224	Curcuma zedoaria	D006969	Hypersensitivity, Immediate	1
3311	Ginkgo biloba	D017486	Acneiform Eruptions	1
128608	Cinnamomum verum	D018640	Stomatognathic System Abnormalities	1
136224	Curcuma zedoaria	D008661	Metabolism, Inborn Errors	1
4682	Allium sativum	D005076	Exanthema	1
49992	Thymus vulgaris	D012466	Salivary Gland Diseases	1
298661	Rhus coriaria	D016905	Gram-Negative Bacterial Infections	1
72332	Artemisia absinthium	D005770	Gastrointestinal Neoplasms	1
99037	Chamaemelum nobile	D052016	Mucositis	1
39329	Lavandula angustifolia	D024801	Tauopathies	1
49511	Piper longum	D011014	Pneumonia	1
405322	Piper cubeba	D014570	Urologic Diseases	1
39367	Salvia rosmarinus	D002044	Bunyaviridae Infections	1
39329	Lavandula angustifolia	D016908	Gram-Positive Bacterial Infections	1
3942	Oenothera biennis	D012595	Scleroderma, Systemic	1
136217	Curcuma longa	D010195	Pancreatitis	1
13329	Achillea millefolium	D056986	Euglenozoa Infections	1
39350	Ocimum basilicum	D016769	Embolism and Thrombosis	1
39329	Lavandula angustifolia	D018410	Pneumonia, Bacterial	1
37565	Ruta graveolens	D015614	Histiocytosis	1
136217	Curcuma longa	D015352	Dry Eye Syndromes	1
3435	Persea americana	D010007	Osteochondritis	1
13427	Cichorium intybus	D006932	Hyperbilirubinemia	1
4682	Allium sativum	D013953	Thymus Neoplasms	1
82528	Crocus sativus	D020879	Neuromuscular Manifestations	1
105181	Elettaria cardamomum	D008661	Metabolism, Inborn Errors	1
82528	Crocus sativus	D006482	Hemorrhagic Fevers, Viral	1
49827	Glycyrrhiza glabra	D010190	Pancreatic Neoplasms	1
46901	Persicaria hydropiper	D001928	Brain Diseases, Metabolic	1
29719	Mentha spicata	D012852	Sinusitis	1
46147	Portulaca oleracea	D010300	Parkinson Disease	1
39347	Nepeta cataria	D012818	Signs and Symptoms, Respiratory	1
49827	Glycyrrhiza glabra	D019970	Cocaine-Related Disorders	1
137456	Poterium sanguisorba	D009260	Nail Diseases	1
3707	Brassica juncea	D012817	Signs and Symptoms, Digestive	1
39329	Lavandula angustifolia	D012874	Skin Diseases, Infectious	1
4682	Allium sativum	D020271	Heredodegenerative Disorders, Nervous System	1
3311	Ginkgo biloba	D057066	Low Tension Glaucoma	1
94327	Alpinia galanga	D008173	Lung Diseases, Obstructive	1
4682	Allium sativum	D010998	Pleurisy	1
75806	Eutrema japonicum	D012878	Skin Neoplasms	1
82528	Crocus sativus	D015004	Yellow Fever	1
13055	Chamerion angustifolium	D001991	Bronchitis	1
4682	Allium sativum	D008850	Microphthalmos	1
169191	Schinus terebinthifolia	D012878	Skin Neoplasms	1
268884	Origanum majorana	D010048	Ovarian Cysts	1
52462	Cuminum cyminum	D006932	Hyperbilirubinemia	1
72332	Artemisia absinthium	D010146	Pain	1
136217	Curcuma longa	D001991	Bronchitis	1
182084	Gynostemma pentaphyllum	D010300	Parkinson Disease	1
136217	Curcuma longa	D004342	Drug Hypersensitivity	1
4182	Sesamum indicum	D055370	Lung Injury	1
119260	Cinnamomum aromaticum	D019954	Neurobehavioral Manifestations	1
49511	Piper longum	D006505	Hepatitis	1
49212	Salvia hispanica	D056486	Chemical and Drug Induced Liver Injury	1
3435	Persea americana	D001850	Bone Diseases, Infectious	1
4182	Sesamum indicum	D009380	Neoplasms, Nerve Tissue	1
4182	Sesamum indicum	D003925	Diabetic Angiopathies	1
4220	Artemisia vulgaris	D014570	Urologic Diseases	1
49511	Piper longum	D014397	Tuberculosis, Pulmonary	1
58039	Juniperus communis	D065631	Rhinitis, Allergic	1
99037	Chamaemelum nobile	D006258	Head and Neck Neoplasms	1
555479	Nigella sativa	D006453	Hemoglobinopathies	1
543564	Alkanna tinctoria	D004487	Edema	1
40922	Anethum graveolens	D008661	Metabolism, Inborn Errors	1
3311	Ginkgo biloba	D006980	Hyperthyroidism	1
542672	Aloysia triphylla	D005759	Gastroenteritis	1
39329	Lavandula angustifolia	D011183	Postoperative Complications	1
49992	Thymus vulgaris	D012220	Rhinitis	1
52471	Ferula assa-foetida	D001991	Bronchitis	1
39350	Ocimum basilicum	D004194	Disease	1
4182	Sesamum indicum	D005770	Gastrointestinal Neoplasms	1
260201	Pandanus amaryllifolius	D001941	Breast Diseases	1
555479	Nigella sativa	D001991	Bronchitis	1
72332	Artemisia absinthium	D001835	Body Weight	1
159030	Murraya koenigii	D015835	Ocular Motility Disorders	1
49827	Glycyrrhiza glabra	D044342	Malnutrition	1
16752	Houttuynia cordata	D011014	Pneumonia	1
49827	Glycyrrhiza glabra	D024801	Tauopathies	1
78534	Trigonella foenum-graecum	D008661	Metabolism, Inborn Errors	1
219868	Syzygium aromaticum	D012877	Skin Manifestations	1
555479	Nigella sativa	D014565	Urogenital Neoplasms	1
13427	Cichorium intybus	D006509	Hepatitis B	1
204180	Plectranthus amboinicus	D008288	Malaria	1
59338	Orchis mascula	D009386	Neoplastic Syndromes, Hereditary	1
555479	Nigella sativa	D006374	Helminthiasis, Animal	1
13216	Piper nigrum	D001249	Asthma	1
169191	Schinus terebinthifolia	D001168	Arthritis	1
298661	Rhus coriaria	D012817	Signs and Symptoms, Digestive	1
385388	Camellia oleifera	D005759	Gastroenteritis	1
39347	Nepeta cataria	D012817	Signs and Symptoms, Digestive	1
72332	Artemisia absinthium	D020924	Urological Manifestations	1
63812	Peumus boldus	D004487	Edema	1
63812	Peumus boldus	D048550	Hepatic Insufficiency	1
4182	Sesamum indicum	D004890	Erythema	1
3728	Sinapis alba	D006969	Hypersensitivity, Immediate	1
94328	Zingiber officinale	D007744	Obstetric Labor Complications	1
49827	Glycyrrhiza glabra	D010190	Pancreatic Neoplasms	1
49827	Glycyrrhiza glabra	D006526	Hepatitis C	1
119260	Cinnamomum aromaticum	D012678	Sensation Disorders	1
39367	Salvia rosmarinus	D056844	Renal Colic	1
39329	Lavandula angustifolia	D005831	Genital Diseases, Female	1
555479	Nigella sativa	D000740	Anemia	1
136217	Curcuma longa	D003788	Dental Pulp Diseases	1
3942	Oenothera biennis	D002128	Calcium Metabolism Disorders	1
4220	Artemisia vulgaris	D008288	Malaria	1
204180	Plectranthus amboinicus	D003371	Cough	1
4045	Apium graveolens	D020969	Disease Attributes	1
49992	Thymus vulgaris	D002177	Candidiasis	1
52471	Ferula assa-foetida	D001249	Asthma	1
119260	Cinnamomum aromaticum	D012878	Skin Neoplasms	1
46901	Persicaria hydropiper	D001927	Brain Diseases	1
4182	Sesamum indicum	D004409	Dyskinesia, Drug-Induced	1
39324	Hyssopus officinalis	D001249	Asthma	1
298661	Rhus coriaria	D001157	Arterial Occlusive Diseases	1
169191	Schinus terebinthifolia	D003141	Communicable Diseases	1
4047	Coriandrum sativum	D059606	Polydipsia	1
48038	Foeniculum vulgare	D017001	Tooth Demineralization	1
65948	Nasturtium officinale	D007960	Leukocyte Disorders	1
298661	Rhus coriaria	D006968	Hypersensitivity, Delayed	1
59338	Orchis mascula	D014402	Tuberous Sclerosis	1
39367	Salvia rosmarinus	D005705	Gallbladder Diseases	1
199623	Alpinia officinarum	D003141	Communicable Diseases	1
204149	Ocimum tenuiflorum	D013899	Thoracic Neoplasms	1
3311	Ginkgo biloba	D010510	Periodontal Diseases	1
219868	Syzygium aromaticum	D003872	Dermatitis	1
4232	Helianthus annuus	D010195	Pancreatitis	1
94328	Zingiber officinale	D013122	Spinal Diseases	1
75806	Eutrema japonicum	D003872	Dermatitis	1
58039	Juniperus communis	D004067	Digestive System Neoplasms	1
4006	Linum usitatissimum	D011658	Pulmonary Fibrosis	1
49827	Glycyrrhiza glabra	D005221	Fatigue	1
78534	Trigonella foenum-graecum	D016905	Gram-Negative Bacterial Infections	1
371726	Pistacia lentiscus	D009373	Neoplasms, Germ Cell and Embryonal	1
46147	Portulaca oleracea	D001284	Atrophy	1
49511	Piper longum	D012216	Rheumatic Diseases	1
49212	Salvia hispanica	D005355	Fibrosis	1
49511	Piper longum	D001249	Asthma	1
82528	Crocus sativus	D000647	Amnesia	1
637930	Aframomum melegueta	D019954	Neurobehavioral Manifestations	1
4682	Allium sativum	D003550	Cystic Fibrosis	1
4220	Artemisia vulgaris	D001249	Asthma	1
258209	Berberis vulgaris	D007249	Inflammation	1
3469	Papaver somniferum	D020920	Dyssomnias	1
43725	Quassia amara	D007410	Intestinal Diseases	1
49987	Satureja hortensis	D063806	Myalgia	1
50225	Taraxacum officinale	D013492	Suppuration	1
99037	Chamaemelum nobile	D005355	Fibrosis	1
204180	Plectranthus amboinicus	D044882	Glucose Metabolism Disorders	1
271192	Pimpinella anisum	D012852	Sinusitis	1
4682	Allium sativum	D003550	Cystic Fibrosis	1
66014	Cymbopogon citratus	D020258	Neurotoxicity Syndromes	1
542672	Aloysia triphylla	D011014	Pneumonia	1
4072	Capsicum annuum	D065631	Rhinitis, Allergic	1
159030	Murraya koenigii	D010146	Pain	1
94328	Zingiber officinale	D019465	Craniofacial Abnormalities	1
13363	Borago officinalis	D004342	Drug Hypersensitivity	1
13427	Cichorium intybus	D012877	Skin Manifestations	1
4047	Coriandrum sativum	D003881	Dermatomycoses	1
49511	Piper longum	D001991	Bronchitis	1
4682	Allium sativum	D009062	Mouth Neoplasms	1
52570	Trachyspermum ammi	D019226	Oral Ulcer	1
13329	Achillea millefolium	D014456	Ulcer	1
72332	Artemisia absinthium	D001172	Arthritis, Rheumatoid	1
72341	Artemisia dracunculus	D020065	Hepatopulmonary Syndrome	1
94328	Zingiber officinale	D002177	Candidiasis	1
66014	Cymbopogon citratus	D008173	Lung Diseases, Obstructive	1
4072	Capsicum annuum	D012216	Rheumatic Diseases	1
3311	Ginkgo biloba	D020721	Nervous System Autoimmune Disease, Experimental	1
219868	Syzygium aromaticum	D056986	Euglenozoa Infections	1
4222	Carthamus tinctorius	D044342	Malnutrition	1
4682	Allium sativum	D009410	Nerve Degeneration	1
124778	Illicium verum	D003141	Communicable Diseases	1
137456	Poterium sanguisorba	D012874	Skin Diseases, Infectious	1
3942	Oenothera biennis	D048909	Diabetes Complications	1
49212	Salvia hispanica	D006973	Hypertension	1
34256	Mentha x piperita	D004935	Esophageal Diseases	1
66014	Cymbopogon citratus	D019337	Hematologic Neoplasms	1
66672	Bixa orellana	D018410	Pneumonia, Bacterial	1
59338	Orchis mascula	D056486	Chemical and Drug Induced Liver Injury	1
82528	Crocus sativus	D012868	Skin Abnormalities	1
204180	Plectranthus amboinicus	D006201	Hair Diseases	1
4047	Coriandrum sativum	D004890	Erythema	1
39347	Nepeta cataria	D020820	Dyskinesias	1
182084	Gynostemma pentaphyllum	D048550	Hepatic Insufficiency	1
37565	Ruta graveolens	D012216	Rheumatic Diseases	1
371726	Pistacia lentiscus	D044882	Glucose Metabolism Disorders	1
4222	Carthamus tinctorius	D001862	Bone Resorption	1
49511	Piper longum	D013272	Stomach Diseases	1
52570	Trachyspermum ammi	D003072	Cognition Disorders	1
4182	Sesamum indicum	D048909	Diabetes Complications	1
4682	Allium sativum	D006259	Craniocerebral Trauma	1
66014	Cymbopogon citratus	D056986	Euglenozoa Infections	1
63459	Chenopodium quinoa	D001851	Bone Diseases, Metabolic	1
136217	Curcuma longa	D004775	Enuresis	1
82528	Crocus sativus	D012174	Retinitis Pigmentosa	1
16752	Houttuynia cordata	D010254	Paranasal Sinus Diseases	1
4222	Carthamus tinctorius	D009421	Nervous System Malformations	1
99037	Chamaemelum nobile	D013964	Thyroid Neoplasms	1
128608	Cinnamomum verum	D017444	Skin Diseases, Papulosquamous	1
4682	Allium sativum	D010049	Ovarian Diseases	1
58039	Juniperus communis	D007249	Inflammation	1
49992	Thymus vulgaris	D007896	Leishmaniasis	1
128608	Cinnamomum verum	D001832	Body Temperature Changes	1
136217	Curcuma longa	D006965	Hyperplasia	1
371726	Pistacia lentiscus	D005834	Genital Neoplasms, Male	1
4222	Carthamus tinctorius	D024801	Tauopathies	1
78534	Trigonella foenum-graecum	D002769	Cholelithiasis	1
204149	Ocimum tenuiflorum	D056486	Chemical and Drug Induced Liver Injury	1
99037	Chamaemelum nobile	D010049	Ovarian Diseases	1
555479	Nigella sativa	D015229	Sexually Transmitted Diseases, Viral	1
4182	Sesamum indicum	D005770	Gastrointestinal Neoplasms	1
157519	Gaultheria procumbens	D059352	Musculoskeletal Pain	1
39338	Melissa officinalis	D009260	Nail Diseases	1
66014	Cymbopogon citratus	D007896	Leishmaniasis	1
43725	Quassia amara	D052439	Lipid Metabolism Disorders	1
49212	Salvia hispanica	D044882	Glucose Metabolism Disorders	1
99037	Chamaemelum nobile	D003741	Dental Deposits	1
49827	Glycyrrhiza glabra	D012735	Sexual Dysfunction, Physiological	1
4220	Artemisia vulgaris	D008173	Lung Diseases, Obstructive	1
39338	Melissa officinalis	D018792	Encephalitis, Viral	1
4006	Linum usitatissimum	D001249	Asthma	1
37565	Ruta graveolens	D003704	Dementia	1
555479	Nigella sativa	D005355	Fibrosis	1
292239	Mentha arvensis	D001941	Breast Diseases	1
29719	Mentha spicata	D010048	Ovarian Cysts	1
119260	Cinnamomum aromaticum	D012878	Skin Neoplasms	1
136217	Curcuma longa	D014060	Tongue Diseases	1
4182	Sesamum indicum	D020141	Hemostatic Disorders	1
49827	Glycyrrhiza glabra	D016769	Embolism and Thrombosis	1
119260	Cinnamomum aromaticum	D011537	Pruritus	1
65948	Nasturtium officinale	D008109	Liver Diseases, Parasitic	1
3942	Oenothera biennis	D001249	Asthma	1
405322	Piper cubeba	D007674	Kidney Diseases	1
119260	Cinnamomum aromaticum	D012216	Rheumatic Diseases	1
51239	Vanilla planifolia	D009385	Neoplastic Processes	1
542672	Aloysia triphylla	D005770	Gastrointestinal Neoplasms	1
49827	Glycyrrhiza glabra	D055370	Lung Injury	1
169191	Schinus terebinthifolia	D012878	Skin Neoplasms	1
82528	Crocus sativus	D020278	Demyelinating Autoimmune Diseases, CNS	1
4006	Linum usitatissimum	D011644	Puerperal Disorders	1
52471	Ferula assa-foetida	D001991	Bronchitis	1
75806	Eutrema japonicum	D012873	Skin Diseases, Genetic	1
1170222	Abelmoschus moschatus	D009461	Neurologic Manifestations	1
3311	Ginkgo biloba	D006333	Heart Failure	1
136217	Curcuma longa	D005076	Exanthema	1
178105	Backhousia myrtifolia	D012817	Signs and Symptoms, Digestive	1
4220	Artemisia vulgaris	D020820	Dyskinesias	1
39329	Lavandula angustifolia	D009410	Nerve Degeneration	1
3311	Ginkgo biloba	D003317	Corneal Dystrophies, Hereditary	1
644182	Epilobium parviflorum	D016908	Gram-Positive Bacterial Infections	1
61450	Rumex acetosella	D001941	Breast Diseases	1
39367	Salvia rosmarinus	D018701	Mononegavirales Infections	1
52471	Ferula assa-foetida	D048909	Diabetes Complications	1
3311	Ginkgo biloba	D013733	Testicular Diseases	1
39367	Salvia rosmarinus	D024801	Tauopathies	1
128608	Cinnamomum verum	D006985	Hyperventilation	1
128608	Cinnamomum verum	D010510	Periodontal Diseases	1
4682	Allium sativum	D005124	Eye Abnormalities	1
4047	Coriandrum sativum	D014456	Ulcer	1
119260	Cinnamomum aromaticum	D059545	Paraneoplastic Syndromes, Ocular	1
48386	Perilla frutescens	D012873	Skin Diseases, Genetic	1
65558	Capparis spinosa	D010003	Osteoarthritis	1
159030	Murraya koenigii	D020820	Dyskinesias	1
136217	Curcuma longa	D014115	Toxemia	1
65558	Capparis spinosa	D001172	Arthritis, Rheumatoid	1
204149	Ocimum tenuiflorum	D017444	Skin Diseases, Papulosquamous	1
75806	Eutrema japonicum	D017443	Skin Diseases, Eczematous	1
543564	Alkanna tinctoria	D011014	Pneumonia	1
49511	Piper longum	D010523	Peripheral Nervous System Diseases	1
360621	Heracleum persicum	D008172	Lung Diseases, Fungal	1
49987	Satureja hortensis	D007249	Inflammation	1
78534	Trigonella foenum-graecum	D025861	Blood Coagulation Disorders, Inherited	1
3311	Ginkgo biloba	D001862	Bone Resorption	1
1317910	Xylopia aethiopica	D008661	Metabolism, Inborn Errors	1
3942	Oenothera biennis	D008599	Menstruation Disturbances	1
4182	Sesamum indicum	D066126	Cardiotoxicity	1
49992	Thymus vulgaris	D012536	Scalp Dermatoses	1
219868	Syzygium aromaticum	D024801	Tauopathies	1
48386	Perilla frutescens	D003872	Dermatitis	1
49992	Thymus vulgaris	D020879	Neuromuscular Manifestations	1
3311	Ginkgo biloba	D012873	Skin Diseases, Genetic	1
4682	Allium sativum	D016543	Central Nervous System Neoplasms	1
3469	Papaver somniferum	D010049	Ovarian Diseases	1
190902	Mentha aquatica	D015614	Histiocytosis	1
124778	Illicium verum	D003085	Colic	1
542672	Aloysia triphylla	D004067	Digestive System Neoplasms	1
3710	Brassica nigra	D008288	Malaria	1
4073	Capsicum frutescens	D001943	Breast Neoplasms	1
377494	Bunium persicum	D052439	Lipid Metabolism Disorders	1
169607	Tagetes minuta	D007410	Intestinal Diseases	1
199623	Alpinia officinarum	D004701	Endocrine Gland Neoplasms	1
136217	Curcuma longa	D000745	Anemia, Hemolytic, Congenital	1
16752	Houttuynia cordata	D006470	Hemorrhage	1
4072	Capsicum annuum	D011014	Pneumonia	1
66014	Cymbopogon citratus	D056486	Chemical and Drug Induced Liver Injury	1
644182	Epilobium parviflorum	D011014	Pneumonia	1
52471	Ferula assa-foetida	D003925	Diabetic Angiopathies	1
37565	Ruta graveolens	D001168	Arthritis	1
52462	Cuminum cyminum	D012868	Skin Abnormalities	1
183260	Hibiscus sabdariffa	D009800	Oculocerebrorenal Syndrome	1
179860	Nardostachys jatamansi	D004487	Edema	1
4006	Linum usitatissimum	D007022	Hypotension	1
58039	Juniperus communis	D015427	Reperfusion Injury	1
94327	Alpinia galanga	D005834	Genital Neoplasms, Male	1
258209	Berberis vulgaris	D013375	Substance Withdrawal Syndrome	1
94328	Zingiber officinale	D018908	Muscle Weakness	1
477864	Eryngium foetidum	D009461	Neurologic Manifestations	1
72332	Artemisia absinthium	D001249	Asthma	1
3942	Oenothera biennis	D020924	Urological Manifestations	1
3311	Ginkgo biloba	D003317	Corneal Dystrophies, Hereditary	1
3311	Ginkgo biloba	D013901	Thoracic Outlet Syndrome	1
3311	Ginkgo biloba	D006111	Graves Disease	1
4682	Allium sativum	D012141	Respiratory Tract Infections	1
3311	Ginkgo biloba	D007246	Infertility	1
219868	Syzygium aromaticum	D006968	Hypersensitivity, Delayed	1
4232	Helianthus annuus	D017443	Skin Diseases, Eczematous	1
3728	Sinapis alba	D016908	Gram-Positive Bacterial Infections	1
49827	Glycyrrhiza glabra	D006201	Hair Diseases	1
16752	Houttuynia cordata	D002494	Central Nervous System Infections	1
79772	Verbena officinalis	D012216	Rheumatic Diseases	1
3435	Persea americana	D001850	Bone Diseases, Infectious	1
99037	Chamaemelum nobile	D019226	Oral Ulcer	1
204180	Plectranthus amboinicus	D012818	Signs and Symptoms, Respiratory	1
4072	Capsicum annuum	D006932	Hyperbilirubinemia	1
124778	Illicium verum	D001991	Bronchitis	1
119260	Cinnamomum aromaticum	D017202	Myocardial Ischemia	1
3469	Papaver somniferum	D010048	Ovarian Cysts	1
688535	Cinnamomum loureiroi	D001168	Arthritis	1
99037	Chamaemelum nobile	D009894	Opportunistic Infections	1
78534	Trigonella foenum-graecum	D011014	Pneumonia	1
204219	Thymus serpyllum	D001927	Brain Diseases	1
4072	Capsicum annuum	D012220	Rhinitis	1
204149	Ocimum tenuiflorum	D005234	Fatty Liver	1
4220	Artemisia vulgaris	D017445	Skin Diseases, Vascular	1
39338	Melissa officinalis	D006566	Herpesviridae Infections	1
4182	Sesamum indicum	D012818	Signs and Symptoms, Respiratory	1
38868	Salvia officinalis	D007022	Hypotension	1
145700	Attalea speciosa	D013272	Stomach Diseases	1
39367	Salvia rosmarinus	D013375	Substance Withdrawal Syndrome	1
49827	Glycyrrhiza glabra	D003925	Diabetic Angiopathies	1
49827	Glycyrrhiza glabra	D006333	Heart Failure	1
50225	Taraxacum officinale	D006969	Hypersensitivity, Immediate	1
13329	Achillea millefolium	D006973	Hypertension	1
258209	Berberis vulgaris	D011183	Postoperative Complications	1
3420	Tasmannia lanceolata	D013272	Stomach Diseases	1
13427	Cichorium intybus	D010003	Osteoarthritis	1
268884	Origanum majorana	D014456	Ulcer	1
39329	Lavandula angustifolia	D015427	Reperfusion Injury	1
119260	Cinnamomum aromaticum	D005134	Eye Neoplasms	1
547469	Garcinia indica	D001832	Body Temperature Changes	1
371726	Pistacia lentiscus	D004701	Endocrine Gland Neoplasms	1
298661	Rhus coriaria	D018410	Pneumonia, Bacterial	1
3311	Ginkgo biloba	D000532	Altitude Sickness	1
39347	Nepeta cataria	D008288	Malaria	1
174970	Uvaria chamae	D014201	Trematode Infections	1
98504	Matricaria chamomilla	D015835	Ocular Motility Disorders	1
268884	Origanum majorana	D001249	Asthma	1
292239	Mentha arvensis	D001943	Breast Neoplasms	1
34256	Mentha x piperita	D009386	Neoplastic Syndromes, Hereditary	1
258209	Berberis vulgaris	D007022	Hypotension	1
204149	Ocimum tenuiflorum	D020969	Disease Attributes	1
65948	Nasturtium officinale	D005211	Fascioliasis	1
49827	Glycyrrhiza glabra	D012878	Skin Neoplasms	1
3311	Ginkgo biloba	D015785	Eye Diseases, Hereditary	1
136217	Curcuma longa	D052016	Mucositis	1
357850	Angelica keiskei	D008108	Liver Diseases, Alcoholic	1
204180	Plectranthus amboinicus	D003925	Diabetic Angiopathies	1
4682	Allium sativum	D017444	Skin Diseases, Papulosquamous	1
94328	Zingiber officinale	D017444	Skin Diseases, Papulosquamous	1
39367	Salvia rosmarinus	D010300	Parkinson Disease	1
4047	Coriandrum sativum	D001172	Arthritis, Rheumatoid	1
4220	Artemisia vulgaris	D014565	Urogenital Neoplasms	1
4182	Sesamum indicum	D015427	Reperfusion Injury	1
555479	Nigella sativa	D001832	Body Temperature Changes	1
204149	Ocimum tenuiflorum	D014570	Urologic Diseases	1
78534	Trigonella foenum-graecum	D001778	Blood Coagulation Disorders	1
66014	Cymbopogon citratus	D001832	Body Temperature Changes	1
4006	Linum usitatissimum	D001791	Blood Platelet Disorders	1
4222	Carthamus tinctorius	D014689	Venous Insufficiency	1
75806	Eutrema japonicum	D004701	Endocrine Gland Neoplasms	1
4182	Sesamum indicum	D009135	Muscular Diseases	1
66014	Cymbopogon citratus	D014570	Urologic Diseases	1
145700	Attalea speciosa	D012216	Rheumatic Diseases	1
204149	Ocimum tenuiflorum	D009062	Mouth Neoplasms	1
3942	Oenothera biennis	D006470	Hemorrhage	1
16752	Houttuynia cordata	D012852	Sinusitis	1
13427	Cichorium intybus	D044342	Malnutrition	1
543564	Alkanna tinctoria	D007249	Inflammation	1
39329	Lavandula angustifolia	D012640	Seizures	1
4047	Coriandrum sativum	D007022	Hypotension	1
136217	Curcuma longa	D012874	Skin Diseases, Infectious	1
3435	Persea americana	D011014	Pneumonia	1
4682	Allium sativum	D000740	Anemia	1
136217	Curcuma longa	D012466	Salivary Gland Diseases	1
49827	Glycyrrhiza glabra	D056660	Hereditary Autoinflammatory Diseases	1
38869	Salvia sclarea	D018410	Pneumonia, Bacterial	1
3311	Ginkgo biloba	D001991	Bronchitis	1
204149	Ocimum tenuiflorum	D003251	Constriction, Pathologic	1
136217	Curcuma longa	D012220	Rhinitis	1
136217	Curcuma longa	D006323	Heart Arrest	1
204149	Ocimum tenuiflorum	D013272	Stomach Diseases	1
39329	Lavandula angustifolia	D012874	Skin Diseases, Infectious	1
63459	Chenopodium quinoa	D007249	Inflammation	1
543564	Alkanna tinctoria	D012216	Rheumatic Diseases	1
52570	Trachyspermum ammi	D010146	Pain	1
66014	Cymbopogon citratus	D006973	Hypertension	1
13329	Achillea millefolium	D001249	Asthma	1
637930	Aframomum melegueta	D009461	Neurologic Manifestations	1
105181	Elettaria cardamomum	D009410	Nerve Degeneration	1
82528	Crocus sativus	D020278	Demyelinating Autoimmune Diseases, CNS	1
4682	Allium sativum	D020969	Disease Attributes	1
4682	Allium sativum	D052016	Mucositis	1
4682	Allium sativum	D011213	Poxviridae Infections	1
50225	Taraxacum officinale	D016905	Gram-Negative Bacterial Infections	1
39352	Origanum vulgare	D000562	Amebiasis	1
13427	Cichorium intybus	D003925	Diabetic Angiopathies	1
39350	Ocimum basilicum	D011644	Puerperal Disorders	1
360621	Heracleum persicum	D001228	Aspergillosis	1
4682	Allium sativum	D003428	Cross Infection	1
128608	Cinnamomum verum	D020274	Autoimmune Diseases of the Nervous System	1
13363	Borago officinalis	D001832	Body Temperature Changes	1
4220	Artemisia vulgaris	D009349	Nematode Infections	1
75806	Eutrema japonicum	D004067	Digestive System Neoplasms	1
4682	Allium sativum	D012192	Retroviridae Infections	1
371726	Pistacia lentiscus	D009362	Neoplasm Metastasis	1
78534	Trigonella foenum-graecum	D001249	Asthma	1
39329	Lavandula angustifolia	D007249	Inflammation	1
354529	Zanthoxylum piperitum	D001835	Body Weight	1
4682	Allium sativum	D007006	Hypogonadism	1
4232	Helianthus annuus	D008288	Malaria	1
94328	Zingiber officinale	D059413	Intraabdominal Infections	1
4682	Allium sativum	D008288	Malaria	1
4222	Carthamus tinctorius	D005770	Gastrointestinal Neoplasms	1
145700	Attalea speciosa	D005831	Genital Diseases, Female	1
3311	Ginkgo biloba	D005911	Gliosis	1
128608	Cinnamomum verum	D003141	Communicable Diseases	1
59338	Orchis mascula	D056486	Chemical and Drug Induced Liver Injury	1
82528	Crocus sativus	D020274	Autoimmune Diseases of the Nervous System	1
13329	Achillea millefolium	D007896	Leishmaniasis	1
240453	Pandanus odoratissimus	D056486	Chemical and Drug Induced Liver Injury	1
59338	Orchis mascula	D020271	Heredodegenerative Disorders, Nervous System	1
555479	Nigella sativa	D014571	Urologic Neoplasms	1
4682	Allium sativum	D006259	Craniocerebral Trauma	1
183260	Hibiscus sabdariffa	D004194	Disease	1
40922	Anethum graveolens	D005873	Giardiasis	1
169607	Tagetes minuta	D044882	Glucose Metabolism Disorders	1
4006	Linum usitatissimum	D008180	Lupus Erythematosus, Systemic	1
124778	Illicium verum	D012769	Shock	1
136217	Curcuma longa	D066126	Cardiotoxicity	1
4072	Capsicum annuum	D006482	Hemorrhagic Fevers, Viral	1
52570	Trachyspermum ammi	D008113	Liver Neoplasms	1
3710	Brassica nigra	D012640	Seizures	1
128608	Cinnamomum verum	D002180	Candidiasis, Oral	1
37565	Ruta graveolens	D001941	Breast Diseases	1
357850	Angelica keiskei	D009380	Neoplasms, Nerve Tissue	1
13216	Piper nigrum	D011014	Pneumonia	1
190902	Mentha aquatica	D001928	Brain Diseases, Metabolic	1
49511	Piper longum	D009375	Neoplasms, Glandular and Epithelial	1
555479	Nigella sativa	D066126	Cardiotoxicity	1
59338	Orchis mascula	D009421	Nervous System Malformations	1
136217	Curcuma longa	D066126	Cardiotoxicity	1
94328	Zingiber officinale	D020261	Arsenic Poisoning	1
49212	Salvia hispanica	D056486	Chemical and Drug Induced Liver Injury	1
179860	Nardostachys jatamansi	D009461	Neurologic Manifestations	1
204149	Ocimum tenuiflorum	D000015	Abnormalities, Multiple	1
94328	Zingiber officinale	D007037	Hypothyroidism	1
13055	Chamerion angustifolium	D005834	Genital Neoplasms, Male	1
3435	Persea americana	D003704	Dementia	1
136217	Curcuma longa	D065631	Rhinitis, Allergic	1
99037	Chamaemelum nobile	D020920	Dyssomnias	1
4182	Sesamum indicum	D063646	Carcinogenesis	1
39338	Melissa officinalis	D020803	Encephalitis, Herpes Simplex	1
330163	Dysphania ambrosioides	D020920	Dyssomnias	1
39352	Origanum vulgare	D006323	Heart Arrest	1
4006	Linum usitatissimum	D012220	Rhinitis	1
452416	Origanum onites	D004194	Disease	1
128608	Cinnamomum verum	D012216	Rheumatic Diseases	1
4006	Linum usitatissimum	D044343	Overnutrition	1
4682	Allium sativum	D017001	Tooth Demineralization	1
4072	Capsicum annuum	D015835	Ocular Motility Disorders	1
543564	Alkanna tinctoria	D001168	Arthritis	1
94328	Zingiber officinale	D009056	Mouth Abnormalities	1
4682	Allium sativum	D009056	Mouth Abnormalities	1
4182	Sesamum indicum	D007511	Ischemia	1
49212	Salvia hispanica	D009385	Neoplastic Processes	1
39352	Origanum vulgare	D003881	Dermatomycoses	1
179860	Nardostachys jatamansi	D007511	Ischemia	1
66014	Cymbopogon citratus	D012769	Shock	1
49511	Piper longum	D010300	Parkinson Disease	1
38868	Salvia officinalis	D048909	Diabetes Complications	1
3311	Ginkgo biloba	D001172	Arthritis, Rheumatoid	1
48038	Foeniculum vulgare	D012769	Shock	1
136217	Curcuma longa	D020966	Muscular Disorders, Atrophic	1
43725	Quassia amara	D012393	Rosacea	1
39367	Salvia rosmarinus	D003141	Communicable Diseases	1
555479	Nigella sativa	D066126	Cardiotoxicity	1
58039	Juniperus communis	D006311	Hearing Disorders	1
39329	Lavandula angustifolia	D016769	Embolism and Thrombosis	1
39329	Lavandula angustifolia	D017444	Skin Diseases, Papulosquamous	1
4682	Allium sativum	D012595	Scleroderma, Systemic	1
4682	Allium sativum	D000014	Abnormalities, Drug-Induced	1
75806	Eutrema japonicum	D009362	Neoplasm Metastasis	1
4006	Linum usitatissimum	D019959	Feeding and Eating Disorders of Childhood	1
555479	Nigella sativa	D056586	Acute Chest Syndrome	1
4232	Helianthus annuus	D012131	Respiratory Insufficiency	1
39324	Hyssopus officinalis	D001249	Asthma	1
94328	Zingiber officinale	D000699	Pain Insensitivity, Congenital	1
99037	Chamaemelum nobile	D006484	Hemorrhoids	1
204149	Ocimum tenuiflorum	D017880	Limb Deformities, Congenital	1
377494	Bunium persicum	D008661	Metabolism, Inborn Errors	1
199616	Aframomum daniellii	D052439	Lipid Metabolism Disorders	1
4682	Allium sativum	D006932	Hyperbilirubinemia	1
357850	Angelica keiskei	D017202	Myocardial Ischemia	1
136217	Curcuma longa	D014515	Ureteral Diseases	1
66014	Cymbopogon citratus	D001249	Asthma	1
4232	Helianthus annuus	D002044	Bunyaviridae Infections	1
52462	Cuminum cyminum	D003925	Diabetic Angiopathies	1
204149	Ocimum tenuiflorum	D048909	Diabetes Complications	1
94328	Zingiber officinale	D006932	Hyperbilirubinemia	1
72332	Artemisia absinthium	D014570	Urologic Diseases	1
46901	Persicaria hydropiper	D007249	Inflammation	1
271192	Pimpinella anisum	D000745	Anemia, Hemolytic, Congenital	1
4047	Coriandrum sativum	D020920	Dyssomnias	1
49827	Glycyrrhiza glabra	D012466	Salivary Gland Diseases	1
72332	Artemisia absinthium	D006969	Hypersensitivity, Immediate	1
240453	Pandanus odoratissimus	D056486	Chemical and Drug Induced Liver Injury	1
52462	Cuminum cyminum	D003924	Diabetes Mellitus, Type 2	1
204149	Ocimum tenuiflorum	D004433	Earache	1
136217	Curcuma longa	D057165	Proteostasis Deficiencies	1
39329	Lavandula angustifolia	D014456	Ulcer	1
4682	Allium sativum	D006461	Hemolysis	1
13427	Cichorium intybus	D008288	Malaria	1
555479	Nigella sativa	D001851	Bone Diseases, Metabolic	1
3942	Oenothera biennis	D001145	Arrhythmias, Cardiac	1
4182	Sesamum indicum	D009336	Necrosis	1
37565	Ruta graveolens	D018771	Arthralgia	1
371726	Pistacia lentiscus	D008175	Lung Neoplasms	1
13216	Piper nigrum	D001168	Arthritis	1
1765291	Aframomum corrorima	D011014	Pneumonia	1
66014	Cymbopogon citratus	D012874	Skin Diseases, Infectious	1
555479	Nigella sativa	D006333	Heart Failure	1
119260	Cinnamomum aromaticum	D007022	Hypotension	1
34256	Mentha x piperita	D008599	Menstruation Disturbances	1
66014	Cymbopogon citratus	D004478	Ectoparasitic Infestations	1
183260	Hibiscus sabdariffa	D000015	Abnormalities, Multiple	1
63812	Peumus boldus	D006333	Heart Failure	1
3435	Persea americana	D006932	Hyperbilirubinemia	1
13329	Achillea millefolium	D012817	Signs and Symptoms, Digestive	1
4182	Sesamum indicum	D003428	Cross Infection	1
46147	Portulaca oleracea	D003924	Diabetes Mellitus, Type 2	1
298661	Rhus coriaria	D006984	Hypertrophy	1
199623	Alpinia officinarum	D001835	Body Weight	1
169191	Schinus terebinthifolia	D059413	Intraabdominal Infections	1
72332	Artemisia absinthium	D003048	Coccidiosis	1
3311	Ginkgo biloba	D001991	Bronchitis	1
555479	Nigella sativa	D010003	Osteoarthritis	1
119260	Cinnamomum aromaticum	D048550	Hepatic Insufficiency	1
298661	Rhus coriaria	D011014	Pneumonia	1
49511	Piper longum	D048550	Hepatic Insufficiency	1
4222	Carthamus tinctorius	D000745	Anemia, Hemolytic, Congenital	1
268884	Origanum majorana	D001249	Asthma	1
78534	Trigonella foenum-graecum	D000745	Anemia, Hemolytic, Congenital	1
94328	Zingiber officinale	D003047	Coccidioidomycosis	1
4182	Sesamum indicum	D008232	Lymphoproliferative Disorders	1
4232	Helianthus annuus	D007022	Hypotension	1
4045	Apium graveolens	D012216	Rheumatic Diseases	1
39367	Salvia rosmarinus	D007022	Hypotension	1
124778	Illicium verum	D001249	Asthma	1
4222	Carthamus tinctorius	D020278	Demyelinating Autoimmune Diseases, CNS	1
3311	Ginkgo biloba	D003048	Coccidiosis	1
128608	Cinnamomum verum	D008209	Lymphedema	1
34256	Mentha x piperita	D006330	Heart Defects, Congenital	1
136217	Curcuma longa	D010859	Pigmentation Disorders	1
13363	Borago officinalis	D001851	Bone Diseases, Metabolic	1
452416	Origanum onites	D044882	Glucose Metabolism Disorders	1
49992	Thymus vulgaris	D008661	Metabolism, Inborn Errors	1
330163	Dysphania ambrosioides	D019954	Neurobehavioral Manifestations	1
[truncated: 761 more rows]
